# Supplementary material for: [3-(Dimethyl­amino)benzoato]triphenyl­tin(IV)
Source: Acta Crystallogr Sect E Struct Rep Online. 2008 Nov 13;64(Pt 12):m1530–1. doi: 10.1107/S1600536808036337 (PMC2959792; doi:10.1107/S1600536808036337)
Supplement: Supplementary file 1 [file e-64-m1530-sup1.cif]

##############################################################################
###                                                                        ###
###        Electronic paper (Acta Crystallographica Section E)             ###
###                                                                        ###
##############################################################################
#                                                                            #
# This CIF contains the data in a paper accepted for publication in Acta     #
# Crystallographica Section E. It conforms to the requirements of Notes      #
# for Authors for Section E, and has been peer reviewed under the auspices   #
# of the IUCr Commission on Journals.                                        #
#                                                                            #
# Full details of the Crystallographic Information File format               #
# are given in the paper "The Crystallographic Information File (CIF):       #
# a New Standard Archive File for Crystallography" by S. R. Hall, F. H.      #
# Allen and I. D. Brown [Acta Cryst. (1991), A47, 655-685].                  #
#                                                                            #
# The current version of the core CIF dictionary is obtainable from          #
# ftp://ftp.iucr.org/pub/cif_core.dic. The current version number is 2.4.    #
#                                                                            #
# Software is freely available for graphical display of the structure(s) in  #
# this CIF.  For information consult the CIF home page http://www.iucr.org/  #
# cif/home.html                                                              #
#                                                                            #
# This file may be used for bona fide research purposes within the           #
# scientific community so long as proper attribution is given to the journal # 
# article from which it was obtained.                                        #
#                                                                            #
##############################################################################
                                             
data_global
_audit_creation_method     'form.cif (version 2.0)'
_journal_data_validation_number     ?
_journal_date_recd_electronic     2008-11-01
_journal_date_accepted     2008-11-06
_journal_name_full     'Acta Crystallographica, Section E'
_journal_year     2008
_journal_volume     64
_journal_issue     12
_journal_page_first     m1530
_journal_page_last     m1531
_journal_paper_category     QM
_journal_coeditor_code     KP2195
_publ_contact_author_name     'Prof. Fun Hoong Kun'
_publ_contact_author_address
;
      X-ray Crystallography Unit
      School of Physics
      Universiti Sains Malaysia
      11800 USM, Penang
      MALAYSIA
;
_publ_contact_author_email     'hkfun@usm.my'
_publ_contact_author_fax     '6 04 6579150'
_publ_contact_author_phone     '6 04 6533652'
_publ_section_title
;
[3-(Dimethylamino)benzoato]triphenyltin(IV)
;
loop_
    _publ_author_name
    _publ_author_footnote
    _publ_author_address
    'Yip Foo Win'
;
Current address: Universiti Tunku Abdul Rahman,
      Faculty of Engineering and Science,
      Jalan Genting Kelang, Setapak 53300,
      Kuala Lumpur,
      Malaysia.
;
;     School of Chemical Sciences,
      Universiti Sains Malaysia,
      11800 USM, Penang,
      Malaysia
;
    'Siang Guan Teoh' ?
;
      School of Chemical Sciences,
      Universiti Sains Malaysia,
      11800 USM, Penang,
      Malaysia
;
    'Sie Tiong Ha' ?
;
 Universiti Tunku Abdul Rahman,
      Faculty of Engineering and Science,
      Jalan Genting Kelang, Setapak 53300,
      Kuala Lumpur,
      Malaysia
;
    'Reza Kia' ?
;     X-ray Crystallography Unit
      School of Physics
      Universiti Sains Malaysia
      11800 USM, Penang
      Malaysia
;
    'Hoong-Kun Fun' ?
;     X-ray Crystallography Unit
      School of Physics
      Universiti Sains Malaysia
      11800 USM, Penang
      Malaysia
;
data_I
_audit_creation_method     SHELXL-97
_chemical_name_systematic
;
[3-(Dimethylamino)benzoato]triphenyltin(IV)
;
_chemical_name_common
;
;
_chemical_formula_moiety     'C27 H25 N O2 Sn'
_chemical_formula_sum     'C27 H25 N O2 Sn'
_chemical_formula_iupac     '[Sn (C6 H5)3 (C9 H10 N O2)]'
_chemical_formula_weight     514.17
_chemical_melting_point     ?
_symmetry_cell_setting     'Triclinic'
_symmetry_space_group_name_H-M     'P -1'
_symmetry_space_group_name_Hall     '-P 1'
loop_
    _symmetry_equiv_pos_as_xyz
    'x, y, z'
    '-x, -y, -z'
_cell_length_a     9.1140(2)
_cell_length_b     10.0027(2)
_cell_length_c     14.5066(4)
_cell_angle_alpha     100.9250(10)
_cell_angle_beta     103.1060(10)
_cell_angle_gamma     110.7780(10)
_cell_volume     1150.13(5)
_cell_formula_units_Z     2
_cell_measurement_reflns_used     9986
_cell_measurement_theta_min     2.54
_cell_measurement_theta_max     31.20
_cell_measurement_temperature     100.00(10)
_exptl_crystal_description     'block'
_exptl_crystal_colour     'colourless'
_exptl_crystal_size_max     0.46
_exptl_crystal_size_mid     0.42
_exptl_crystal_size_min     0.17
_exptl_crystal_density_diffrn     1.485
_exptl_crystal_density_meas     ?
_exptl_crystal_density_method     'not measured'
_exptl_crystal_F_000     520
_exptl_absorpt_coefficient_mu     1.134
_exptl_absorpt_correction_type     'multi-scan'
_exptl_absorpt_process_details     '(<i>SADABS</i>; Bruker, 2005)'
_exptl_absorpt_correction_T_min     0.6230
_exptl_absorpt_correction_T_max     0.8297
_exptl_special_details
;
The low-temperature data was collected with the Oxford Cyrosystem Cobra
low-temperature attachment.
;
_diffrn_ambient_temperature     100.00(10)
_diffrn_radiation_type     MoK\a
_diffrn_radiation_wavelength     0.71073
_diffrn_radiation_source     'fine-focus sealed tube'
_diffrn_radiation_monochromator     graphite
_diffrn_measurement_device_type
;
Bruker SMART APEXII CCD area-detector
;
_diffrn_measurement_method     '\f and \w'
_diffrn_detector_area_resol_mean     ?
_diffrn_reflns_number     18268
_diffrn_reflns_av_R_equivalents     0.0171
_diffrn_reflns_av_sigmaI/netI     0.0155
_diffrn_reflns_theta_min     2.28
_diffrn_reflns_theta_max     27.50
_diffrn_reflns_theta_full     27.50
_diffrn_measured_fraction_theta_max     0.998
_diffrn_measured_fraction_theta_full     0.998
_diffrn_reflns_limit_h_min     -11
_diffrn_reflns_limit_h_max     11
_diffrn_reflns_limit_k_min     -12
_diffrn_reflns_limit_k_max     12
_diffrn_reflns_limit_l_min     -18
_diffrn_reflns_limit_l_max     18
_diffrn_standards_number     0
_diffrn_standards_interval_count     ?
_diffrn_standards_interval_time     ?
_diffrn_standards_decay_%     ?
_refine_special_details
;
Refinement of <i>F</i>^2^ against ALL reflections. The weighted <i>R</i>-factor
<i>wR</i> and goodness of fit <i>S</i> are based on <i>F</i>^2^, conventional
<i>R</i>-factors <i>R</i> are based on <i>F</i>, with <i>F</i> set to zero for
negative <i>F</i>^2^. The threshold expression of <i>F</i>^2^ >
\s(<i>F</i>^2^) is used only for calculating <i>R</i>-factors(gt) <i>etc</i>.
and is not relevant to the choice of reflections for refinement.
<i>R</i>-factors based on <i>F</i>^2^ are statistically about twice as large
as those based on <i>F</i>, and <i>R</i>- factors based on ALL data will be
even larger.
;
_reflns_number_total     5259
_reflns_number_gt     5141
_reflns_threshold_expression     I>2\s(I)
_refine_ls_structure_factor_coef     Fsqd
_refine_ls_matrix_type     full
_refine_ls_R_factor_all     0.0173
_refine_ls_R_factor_gt     0.0168
_refine_ls_wR_factor_gt     0.0480
_refine_ls_wR_factor_ref     0.0486
_refine_ls_goodness_of_fit_ref     1.080
_refine_ls_restrained_S_all     1.080
_refine_ls_number_reflns     5259
_refine_ls_number_parameters     282
_refine_ls_number_restraints     0
_refine_ls_hydrogen_treatment     constr
_refine_ls_weighting_scheme     calc
_refine_ls_weighting_details
         'calc w=1/[\s^2^(Fo^2^)+(0.0269P)^2^+0.5920P] where P=(Fo^2^+2Fc^2^)/3'
_atom_sites_solution_hydrogens     geom
_atom_sites_solution_primary     direct
_atom_sites_solution_secondary     difmap
_refine_ls_shift/su_max     0.001
_refine_ls_shift/su_mean     0.000
_refine_diff_density_max     0.529
_refine_diff_density_min     -0.559
_refine_ls_extinction_method     none
_refine_ls_extinction_coef     ?
loop_
    _atom_type_symbol
    _atom_type_description
    _atom_type_scat_dispersion_real
    _atom_type_scat_dispersion_imag
    _atom_type_scat_source
    'C' 'C' 0.0033 0.0016
                         'International Tables Vol C Tables 4.2.6.8 and 6.1.1.4'
    'H' 'H' 0.0000 0.0000
                         'International Tables Vol C Tables 4.2.6.8 and 6.1.1.4'
    'N' 'N' 0.0061 0.0033
                         'International Tables Vol C Tables 4.2.6.8 and 6.1.1.4'
    'O' 'O' 0.0106 0.0060
                         'International Tables Vol C Tables 4.2.6.8 and 6.1.1.4'
    'Sn' 'Sn' -0.6537 1.4246
                         'International Tables Vol C Tables 4.2.6.8 and 6.1.1.4'
_computing_data_collection     'APEX2 (Bruker, 2005)'
_computing_cell_refinement     'APEX2 (Bruker, 2005)'
_computing_data_reduction     'SAINT (Bruker, 2005)'
_computing_structure_solution     'SHELXTL (Sheldrick, 2008)'
_computing_structure_refinement     'SHELXTL (Sheldrick, 2008)'
_computing_molecular_graphics     'SHELXTL (Sheldrick, 2008)'
_computing_publication_material
                             'SHELXTL (Sheldrick, 2008) and PLATON (Spek, 2003)'
loop_
    _atom_site_type_symbol
    _atom_site_label
    _atom_site_fract_x
    _atom_site_fract_y
    _atom_site_fract_z
    _atom_site_U_iso_or_equiv
    _atom_site_adp_type
    _atom_site_calc_flag
    _atom_site_refinement_flags
    _atom_site_occupancy
    _atom_site_disorder_assembly
    _atom_site_disorder_group
    Sn Sn1 0.091614(11) 0.100499(9) 0.838745(6) 0.01429(4) Uani d . 1 . .
    O O1 0.18084(14) 0.11930(12) 0.72088(8) 0.0197(2) Uani d . 1 . .
    O O2 0.11484(14) 0.31350(12) 0.73771(8) 0.0204(2) Uani d . 1 . .
    N N1 0.22892(18) 0.51484(16) 0.45101(10) 0.0254(3) Uani d . 1 . .
    C C1 0.22847(18) 0.28442(15) 0.96940(10) 0.0159(3) Uani d . 1 . .
    C C2 0.14887(19) 0.36829(17) 1.00604(11) 0.0207(3) Uani d . 1 . .
    H H2A 0.0400 0.3462 0.9710 0.025 Uiso calc R 1 . .
    C C3 0.2303(2) 0.48439(18) 1.09426(12) 0.0244(3) Uani d . 1 . .
    H H3A 0.1762 0.5399 1.1177 0.029 Uiso calc R 1 . .
    C C4 0.3920(2) 0.51738(17) 1.14722(12) 0.0229(3) Uani d . 1 . .
    H H4A 0.4465 0.5948 1.2064 0.028 Uiso calc R 1 . .
    C C5 0.4729(2) 0.43461(18) 1.11195(12) 0.0232(3) Uani d . 1 . .
    H H5A 0.5816 0.4570 1.1474 0.028 Uiso calc R 1 . .
    C C6 0.39153(19) 0.31856(17) 1.02389(12) 0.0205(3) Uani d . 1 . .
    H H6A 0.4459 0.2631 1.0010 0.025 Uiso calc R 1 . .
    C C7 -0.16663(18) 0.04727(16) 0.79258(10) 0.0158(3) Uani d . 1 . .
    C C8 -0.23183(19) 0.14256(16) 0.75791(11) 0.0194(3) Uani d . 1 . .
    H H8A -0.1615 0.2315 0.7516 0.023 Uiso calc R 1 . .
    C C9 -0.4012(2) 0.10510(18) 0.73291(12) 0.0233(3) Uani d . 1 . .
    H H9A -0.4435 0.1683 0.7089 0.028 Uiso calc R 1 . .
    C C10 -0.5073(2) -0.02620(19) 0.74368(12) 0.0240(3) Uani d . 1 . .
    H H10A -0.6201 -0.0501 0.7280 0.029 Uiso calc R 1 . .
    C C11 -0.4443(2) -0.12170(18) 0.77797(12) 0.0230(3) Uani d . 1 . .
    H H11A -0.5151 -0.2100 0.7849 0.028 Uiso calc R 1 . .
    C C12 -0.27509(19) -0.08543(17) 0.80205(11) 0.0188(3) Uani d . 1 . .
    H H12A -0.2338 -0.1501 0.8247 0.023 Uiso calc R 1 . .
    C C13 0.13625(18) -0.08981(16) 0.85493(11) 0.0164(3) Uani d . 1 . .
    C C14 0.2177(2) -0.09087(18) 0.94868(12) 0.0215(3) Uani d . 1 . .
    H H14A 0.2560 -0.0066 1.0028 0.026 Uiso calc R 1 . .
    C C15 0.2422(2) -0.21653(19) 0.96204(12) 0.0251(3) Uani d . 1 . .
    H H15A 0.2965 -0.2160 1.0248 0.030 Uiso calc R 1 . .
    C C16 0.1856(2) -0.34238(18) 0.88169(13) 0.0245(3) Uani d . 1 . .
    H H16A 0.1999 -0.4271 0.8907 0.029 Uiso calc R 1 . .
    C C17 0.1073(2) -0.34218(17) 0.78765(13) 0.0225(3) Uani d . 1 . .
    H H17A 0.0713 -0.4260 0.7336 0.027 Uiso calc R 1 . .
    C C18 0.08268(18) -0.21649(17) 0.77429(11) 0.0193(3) Uani d . 1 . .
    H H18A 0.0302 -0.2169 0.7112 0.023 Uiso calc R 1 . .
    C C19 0.16464(18) 0.23129(16) 0.69218(11) 0.0168(3) Uani d . 1 . .
    C C20 0.20934(18) 0.25094(16) 0.60128(10) 0.0172(3) Uani d . 1 . .
    C C21 0.20685(18) 0.37521(16) 0.57167(11) 0.0184(3) Uani d . 1 . .
    H H21A 0.1814 0.4443 0.6098 0.022 Uiso calc R 1 . .
    C C22 0.24224(19) 0.39733(17) 0.48506(11) 0.0199(3) Uani d . 1 . .
    C C23 0.2867(2) 0.29256(19) 0.43204(11) 0.0239(3) Uani d . 1 . .
    H H23A 0.3153 0.3064 0.3758 0.029 Uiso calc R 1 . .
    C C24 0.2888(2) 0.16944(19) 0.46203(12) 0.0246(3) Uani d . 1 . .
    H H24A 0.3171 0.1014 0.4251 0.030 Uiso calc R 1 . .
    C C25 0.24929(19) 0.14608(17) 0.54641(11) 0.0207(3) Uani d . 1 . .
    H H25A 0.2494 0.0627 0.5659 0.025 Uiso calc R 1 . .
    C C26 0.2998(2) 0.5495(2) 0.37333(13) 0.0306(4) Uani d . 1 . .
    H H26A 0.2477 0.4636 0.3157 0.046 Uiso calc R 1 . .
    H H26B 0.4166 0.5755 0.3964 0.046 Uiso calc R 1 . .
    H H26C 0.2817 0.6321 0.3568 0.046 Uiso calc R 1 . .
    C C27 0.2286(2) 0.64104(19) 0.52007(14) 0.0318(4) Uani d . 1 . .
    H H27A 0.1372 0.6063 0.5449 0.048 Uiso calc R 1 . .
    H H27B 0.2177 0.7127 0.4865 0.048 Uiso calc R 1 . .
    H H27C 0.3305 0.6873 0.5743 0.048 Uiso calc R 1 . .
loop_
    _atom_site_aniso_label
    _atom_site_aniso_U_11
    _atom_site_aniso_U_22
    _atom_site_aniso_U_33
    _atom_site_aniso_U_12
    _atom_site_aniso_U_13
    _atom_site_aniso_U_23
    Sn1 0.01477(6) 0.01395(6) 0.01457(6) 0.00679(4) 0.00447(4) 0.00385(4)
    O1 0.0237(5) 0.0211(5) 0.0189(5) 0.0116(4) 0.0093(4) 0.0091(4)
    O2 0.0243(6) 0.0207(5) 0.0194(5) 0.0105(4) 0.0108(4) 0.0065(4)
    N1 0.0309(7) 0.0256(7) 0.0197(6) 0.0100(6) 0.0072(6) 0.0110(5)
    C1 0.0177(7) 0.0146(6) 0.0149(6) 0.0058(5) 0.0057(5) 0.0047(5)
    C2 0.0187(7) 0.0234(7) 0.0200(7) 0.0105(6) 0.0043(6) 0.0057(6)
    C3 0.0273(8) 0.0245(8) 0.0235(8) 0.0143(7) 0.0097(7) 0.0029(6)
    C4 0.0250(8) 0.0190(7) 0.0189(7) 0.0055(6) 0.0057(6) 0.0018(6)
    C5 0.0176(7) 0.0235(7) 0.0231(8) 0.0060(6) 0.0035(6) 0.0042(6)
    C6 0.0180(7) 0.0206(7) 0.0231(7) 0.0093(6) 0.0067(6) 0.0041(6)
    C7 0.0155(6) 0.0180(6) 0.0125(6) 0.0076(5) 0.0041(5) 0.0005(5)
    C8 0.0193(7) 0.0170(6) 0.0205(7) 0.0079(6) 0.0059(6) 0.0028(5)
    C9 0.0210(7) 0.0223(7) 0.0268(8) 0.0122(6) 0.0050(6) 0.0045(6)
    C10 0.0162(7) 0.0289(8) 0.0228(8) 0.0082(6) 0.0055(6) 0.0023(6)
    C11 0.0200(7) 0.0239(7) 0.0205(7) 0.0044(6) 0.0067(6) 0.0054(6)
    C12 0.0203(7) 0.0198(7) 0.0149(7) 0.0077(6) 0.0045(6) 0.0042(5)
    C13 0.0151(6) 0.0169(6) 0.0198(7) 0.0076(5) 0.0072(5) 0.0072(5)
    C14 0.0257(8) 0.0234(7) 0.0180(7) 0.0120(6) 0.0084(6) 0.0064(6)
    C15 0.0289(8) 0.0341(9) 0.0236(8) 0.0196(7) 0.0119(7) 0.0163(7)
    C16 0.0256(8) 0.0245(8) 0.0366(9) 0.0162(6) 0.0178(7) 0.0167(7)
    C17 0.0217(7) 0.0175(7) 0.0296(8) 0.0088(6) 0.0115(6) 0.0047(6)
    C18 0.0175(7) 0.0195(7) 0.0192(7) 0.0073(6) 0.0045(6) 0.0050(6)
    C19 0.0147(6) 0.0174(6) 0.0152(6) 0.0048(5) 0.0031(5) 0.0041(5)
    C20 0.0161(7) 0.0199(7) 0.0135(6) 0.0063(5) 0.0035(5) 0.0041(5)
    C21 0.0186(7) 0.0191(7) 0.0158(7) 0.0075(5) 0.0044(5) 0.0038(5)
    C22 0.0183(7) 0.0223(7) 0.0146(7) 0.0053(6) 0.0022(5) 0.0055(6)
    C23 0.0256(8) 0.0325(8) 0.0127(7) 0.0114(7) 0.0068(6) 0.0056(6)
    C24 0.0280(8) 0.0300(8) 0.0156(7) 0.0150(7) 0.0065(6) 0.0009(6)
    C25 0.0228(7) 0.0211(7) 0.0170(7) 0.0101(6) 0.0043(6) 0.0035(6)
    C26 0.0266(8) 0.0360(9) 0.0241(8) 0.0052(7) 0.0054(7) 0.0164(7)
    C27 0.0408(10) 0.0243(8) 0.0311(9) 0.0139(7) 0.0091(8) 0.0125(7)
_geom_special_details
;
All e.s.d.'s (except the e.s.d. in the dihedral angle between two l.s. planes)
are estimated using the full covariance matrix. The cell e.s.d.'s are taken
into account individually in the estimation of e.s.d.'s in distances, angles
and torsion angles; correlations between e.s.d.'s in cell parameters are only
used when they are defined by crystal symmetry. An approximate (isotropic)
treatment of cell e.s.d.'s is used for estimating e.s.d.'s involving l.s.
planes.
;
loop_
    _geom_bond_atom_site_label_1
    _geom_bond_atom_site_label_2
    _geom_bond_site_symmetry_2
    _geom_bond_distance
    _geom_bond_publ_flag
    Sn1 O1 . 2.0649(11) y
    Sn1 C1 . 2.1239(15) y
    Sn1 C13 . 2.1260(14) y
    Sn1 C7 . 2.1290(14) y
    O1 C19 . 1.3101(17) ?
    O2 C19 . 1.2303(19) ?
    N1 C22 . 1.391(2) ?
    N1 C27 . 1.457(2) ?
    N1 C26 . 1.458(2) ?
    C1 C2 . 1.397(2) ?
    C1 C6 . 1.398(2) ?
    C2 C3 . 1.390(2) ?
    C2 H2A . 0.9300 ?
    C3 C4 . 1.384(2) ?
    C3 H3A . 0.9300 ?
    C4 C5 . 1.391(2) ?
    C4 H4A . 0.9300 ?
    C5 C6 . 1.388(2) ?
    C5 H5A . 0.9300 ?
    C6 H6A . 0.9300 ?
    C7 C12 . 1.399(2) ?
    C7 C8 . 1.401(2) ?
    C8 C9 . 1.393(2) ?
    C8 H8A . 0.9300 ?
    C9 C10 . 1.389(2) ?
    C9 H9A . 0.9300 ?
    C10 C11 . 1.389(2) ?
    C10 H10A . 0.9300 ?
    C11 C12 . 1.394(2) ?
    C11 H11A . 0.9300 ?
    C12 H12A . 0.9300 ?
    C13 C18 . 1.397(2) ?
    C13 C14 . 1.398(2) ?
    C14 C15 . 1.393(2) ?
    C14 H14A . 0.9300 ?
    C15 C16 . 1.385(2) ?
    C15 H15A . 0.9300 ?
    C16 C17 . 1.389(2) ?
    C16 H16A . 0.9300 ?
    C17 C18 . 1.393(2) ?
    C17 H17A . 0.9300 ?
    C18 H18A . 0.9300 ?
    C19 C20 . 1.493(2) ?
    C20 C21 . 1.396(2) ?
    C20 C25 . 1.397(2) ?
    C21 C22 . 1.404(2) ?
    C21 H21A . 0.9300 ?
    C22 C23 . 1.411(2) ?
    C23 C24 . 1.386(2) ?
    C23 H23A . 0.9300 ?
    C24 C25 . 1.390(2) ?
    C24 H24A . 0.9300 ?
    C25 H25A . 0.9300 ?
    C26 H26A . 0.9600 ?
    C26 H26B . 0.9600 ?
    C26 H26C . 0.9600 ?
    C27 H27A . 0.9600 ?
    C27 H27B . 0.9600 ?
    C27 H27C . 0.9600 ?
loop_
    _geom_angle_atom_site_label_1
    _geom_angle_atom_site_label_2
    _geom_angle_atom_site_label_3
    _geom_angle_site_symmetry_1
    _geom_angle_site_symmetry_3
    _geom_angle
    _geom_angle_publ_flag
    O1 Sn1 C1 . . 114.69(5) ?
    O1 Sn1 C13 . . 95.46(5) ?
    C1 Sn1 C13 . . 110.92(6) ?
    O1 Sn1 C7 . . 109.89(5) ?
    C1 Sn1 C7 . . 113.28(6) ?
    C13 Sn1 C7 . . 111.31(5) ?
    C19 O1 Sn1 . . 109.13(9) ?
    C22 N1 C27 . . 118.52(13) ?
    C22 N1 C26 . . 118.12(15) ?
    C27 N1 C26 . . 115.85(14) ?
    C2 C1 C6 . . 118.61(14) ?
    C2 C1 Sn1 . . 118.67(11) ?
    C6 C1 Sn1 . . 122.57(11) ?
    C3 C2 C1 . . 120.82(14) ?
    C3 C2 H2A . . 119.6 ?
    C1 C2 H2A . . 119.6 ?
    C4 C3 C2 . . 119.94(15) ?
    C4 C3 H3A . . 120.0 ?
    C2 C3 H3A . . 120.0 ?
    C3 C4 C5 . . 119.97(15) ?
    C3 C4 H4A . . 120.0 ?
    C5 C4 H4A . . 120.0 ?
    C6 C5 C4 . . 120.12(15) ?
    C6 C5 H5A . . 119.9 ?
    C4 C5 H5A . . 119.9 ?
    C5 C6 C1 . . 120.54(14) ?
    C5 C6 H6A . . 119.7 ?
    C1 C6 H6A . . 119.7 ?
    C12 C7 C8 . . 118.59(13) ?
    C12 C7 Sn1 . . 118.36(10) ?
    C8 C7 Sn1 . . 122.97(11) ?
    C9 C8 C7 . . 120.51(14) ?
    C9 C8 H8A . . 119.7 ?
    C7 C8 H8A . . 119.7 ?
    C10 C9 C8 . . 120.31(15) ?
    C10 C9 H9A . . 119.8 ?
    C8 C9 H9A . . 119.8 ?
    C9 C10 C11 . . 119.76(15) ?
    C9 C10 H10A . . 120.1 ?
    C11 C10 H10A . . 120.1 ?
    C10 C11 C12 . . 120.11(15) ?
    C10 C11 H11A . . 119.9 ?
    C12 C11 H11A . . 119.9 ?
    C11 C12 C7 . . 120.71(14) ?
    C11 C12 H12A . . 119.6 ?
    C7 C12 H12A . . 119.6 ?
    C18 C13 C14 . . 118.64(13) ?
    C18 C13 Sn1 . . 121.68(11) ?
    C14 C13 Sn1 . . 119.66(11) ?
    C15 C14 C13 . . 120.83(15) ?
    C15 C14 H14A . . 119.6 ?
    C13 C14 H14A . . 119.6 ?
    C16 C15 C14 . . 119.87(15) ?
    C16 C15 H15A . . 120.1 ?
    C14 C15 H15A . . 120.1 ?
    C15 C16 C17 . . 120.07(14) ?
    C15 C16 H16A . . 120.0 ?
    C17 C16 H16A . . 120.0 ?
    C16 C17 C18 . . 120.06(15) ?
    C16 C17 H17A . . 120.0 ?
    C18 C17 H17A . . 120.0 ?
    C17 C18 C13 . . 120.51(14) ?
    C17 C18 H18A . . 119.7 ?
    C13 C18 H18A . . 119.7 ?
    O2 C19 O1 . . 121.43(13) ?
    O2 C19 C20 . . 122.89(13) ?
    O1 C19 C20 . . 115.68(13) ?
    C21 C20 C25 . . 121.04(14) ?
    C21 C20 C19 . . 118.15(13) ?
    C25 C20 C19 . . 120.80(13) ?
    C20 C21 C22 . . 120.90(14) ?
    C20 C21 H21A . . 119.6 ?
    C22 C21 H21A . . 119.6 ?
    N1 C22 C21 . . 121.46(15) ?
    N1 C22 C23 . . 121.24(14) ?
    C21 C22 C23 . . 117.27(14) ?
    C24 C23 C22 . . 121.36(14) ?
    C24 C23 H23A . . 119.3 ?
    C22 C23 H23A . . 119.3 ?
    C23 C24 C25 . . 121.01(15) ?
    C23 C24 H24A . . 119.5 ?
    C25 C24 H24A . . 119.5 ?
    C24 C25 C20 . . 118.36(14) ?
    C24 C25 H25A . . 120.8 ?
    C20 C25 H25A . . 120.8 ?
    N1 C26 H26A . . 109.5 ?
    N1 C26 H26B . . 109.5 ?
    H26A C26 H26B . . 109.5 ?
    N1 C26 H26C . . 109.5 ?
    H26A C26 H26C . . 109.5 ?
    H26B C26 H26C . . 109.5 ?
    N1 C27 H27A . . 109.5 ?
    N1 C27 H27B . . 109.5 ?
    H27A C27 H27B . . 109.5 ?
    N1 C27 H27C . . 109.5 ?
    H27A C27 H27C . . 109.5 ?
    H27B C27 H27C . . 109.5 ?
loop_
    _geom_torsion_atom_site_label_1
    _geom_torsion_atom_site_label_2
    _geom_torsion_atom_site_label_3
    _geom_torsion_atom_site_label_4
    _geom_torsion_site_symmetry_1
    _geom_torsion_site_symmetry_2
    _geom_torsion_site_symmetry_3
    _geom_torsion_site_symmetry_4
    _geom_torsion
    _geom_torsion_publ_flag
    C1 Sn1 O1 C19 . . . . -65.43(10) ?
    C13 Sn1 O1 C19 . . . . 178.55(10) ?
    C7 Sn1 O1 C19 . . . . 63.54(10) ?
    O1 Sn1 C1 C2 . . . . 118.11(11) ?
    C13 Sn1 C1 C2 . . . . -135.17(11) ?
    C7 Sn1 C1 C2 . . . . -9.16(13) ?
    O1 Sn1 C1 C6 . . . . -66.39(13) ?
    C13 Sn1 C1 C6 . . . . 40.33(13) ?
    C7 Sn1 C1 C6 . . . . 166.35(11) ?
    C6 C1 C2 C3 . . . . 0.7(2) ?
    Sn1 C1 C2 C3 . . . . 176.37(12) ?
    C1 C2 C3 C4 . . . . -0.4(2) ?
    C2 C3 C4 C5 . . . . 0.2(2) ?
    C3 C4 C5 C6 . . . . -0.2(2) ?
    C4 C5 C6 C1 . . . . 0.5(2) ?
    C2 C1 C6 C5 . . . . -0.7(2) ?
    Sn1 C1 C6 C5 . . . . -176.25(11) ?
    O1 Sn1 C7 C12 . . . . 120.58(11) ?
    C1 Sn1 C7 C12 . . . . -109.69(11) ?
    C13 Sn1 C7 C12 . . . . 16.12(13) ?
    O1 Sn1 C7 C8 . . . . -62.74(13) ?
    C1 Sn1 C7 C8 . . . . 67.00(13) ?
    C13 Sn1 C7 C8 . . . . -167.20(12) ?
    C12 C7 C8 C9 . . . . -0.4(2) ?
    Sn1 C7 C8 C9 . . . . -177.08(12) ?
    C7 C8 C9 C10 . . . . 1.1(2) ?
    C8 C9 C10 C11 . . . . -1.1(2) ?
    C9 C10 C11 C12 . . . . 0.4(2) ?
    C10 C11 C12 C7 . . . . 0.3(2) ?
    C8 C7 C12 C11 . . . . -0.3(2) ?
    Sn1 C7 C12 C11 . . . . 176.53(11) ?
    O1 Sn1 C13 C18 . . . . -50.20(12) ?
    C1 Sn1 C13 C18 . . . . -169.26(11) ?
    C7 Sn1 C13 C18 . . . . 63.64(13) ?
    O1 Sn1 C13 C14 . . . . 131.33(12) ?
    C1 Sn1 C13 C14 . . . . 12.27(13) ?
    C7 Sn1 C13 C14 . . . . -114.83(12) ?
    C18 C13 C14 C15 . . . . -1.3(2) ?
    Sn1 C13 C14 C15 . . . . 177.23(12) ?
    C13 C14 C15 C16 . . . . 0.1(2) ?
    C14 C15 C16 C17 . . . . 1.2(2) ?
    C15 C16 C17 C18 . . . . -1.3(2) ?
    C16 C17 C18 C13 . . . . 0.0(2) ?
    C14 C13 C18 C17 . . . . 1.3(2) ?
    Sn1 C13 C18 C17 . . . . -177.23(11) ?
    Sn1 O1 C19 O2 . . . . 5.06(17) ?
    Sn1 O1 C19 C20 . . . . -174.58(10) ?
    O2 C19 C20 C21 . . . . 5.3(2) ?
    O1 C19 C20 C21 . . . . -175.11(13) ?
    O2 C19 C20 C25 . . . . -173.49(14) ?
    O1 C19 C20 C25 . . . . 6.1(2) ?
    C25 C20 C21 C22 . . . . 0.9(2) ?
    C19 C20 C21 C22 . . . . -177.86(13) ?
    C27 N1 C22 C21 . . . . 18.9(2) ?
    C26 N1 C22 C21 . . . . 167.49(15) ?
    C27 N1 C22 C23 . . . . -163.14(16) ?
    C26 N1 C22 C23 . . . . -14.6(2) ?
    C20 C21 C22 N1 . . . . 175.44(14) ?
    C20 C21 C22 C23 . . . . -2.5(2) ?
    N1 C22 C23 C24 . . . . -175.42(15) ?
    C21 C22 C23 C24 . . . . 2.6(2) ?
    C22 C23 C24 C25 . . . . -0.9(3) ?
    C23 C24 C25 C20 . . . . -0.8(2) ?
    C21 C20 C25 C24 . . . . 0.9(2) ?
    C19 C20 C25 C24 . . . . 179.56(14) ?
loop_
    _geom_hbond_atom_site_label_D
    _geom_hbond_atom_site_label_H
    _geom_hbond_atom_site_label_A
    _geom_hbond_site_symmetry_A
    _geom_hbond_distance_DH
    _geom_hbond_distance_HA
    _geom_hbond_distance_DA
    _geom_hbond_angle_DHA
    _geom_hbond_publ_flag
    C8 H8A O2 . 0.9300 2.4300 3.126(2) 132.00 y
    C24 H24A Cg1 2_556 0.9300 2.8800 3.6772(19) 144.00 y
    C26 H26B Cg2 2_666 0.9600 2.7400 3.672(2) 164.00 y
