# Supplementary material for: [3-(Dimethyl­amino)benzoato]triphenyl­tin(IV)
Source: Acta Crystallogr Sect E Struct Rep Online. 2008 Nov 13;64(Pt 12):m1530–1. doi: 10.1107/S1600536808036337 (PMC2959792; doi:10.1107/S1600536808036337)
Supplement: Supplementary file 2 [file e-64-m1530-Isup2.hkl]

# 
# h,k,l, Fc-squared, Fo-squared, sigma(Fo-squared) and status flag 
# 
data_I
_shelx_title ' yipfw3m in P-1 (100K)' 
_shelx_refln_list_code          4 
_shelx_F_calc_maximum      210.25 
_exptl_crystal_F_000       520.00 
_reflns_d_resolution_high  0.7696 
 
loop_ 
 _symmetry_equiv_pos_as_xyz 
 'x, y, z' 
 '-x, -y, -z' 
 
_cell_length_a     9.1140 
_cell_length_b    10.0027 
_cell_length_c    14.5066 
_cell_angle_alpha 100.925 
_cell_angle_beta  103.106 
_cell_angle_gamma 110.778 
 
_shelx_F_squared_multiplier     1.000 
 
loop_ 
 _refln_index_h 
 _refln_index_k 
 _refln_index_l 
 _refln_F_squared_calc 
 _refln_F_squared_meas 
 _refln_F_squared_sigma 
 _refln_observed_status 
   1   0   0     7756.67     7924.56     95.92 o 
   2   0   0     8064.94     8392.99     77.96 o 
   3   0   0     7712.07     8396.48     80.94 o 
   4   0   0      345.16      330.89      4.52 o 
   5   0   0     1739.97     1667.98     18.51 o 
   6   0   0     4444.32     4555.62    113.20 o 
   7   0   0     1082.80     1101.13     20.48 o 
   8   0   0       22.61       24.95      4.71 o 
   9   0   0      214.58      215.22      9.80 o 
  10   0   0      836.64      839.01     24.62 o 
 -10   1   0       38.57       34.23      4.48 o 
  -9   1   0      138.30      136.79      5.86 o 
  -8   1   0      566.01      574.87     12.98 o 
  -7   1   0     1110.45     1127.82     20.70 o 
  -6   1   0     2546.31     2536.19     37.68 o 
  -5   1   0     1997.53     2060.67     31.71 o 
  -4   1   0      316.66      366.94      5.44 o 
  -3   1   0      186.28      147.77      2.10 o 
  -2   1   0     7453.48     7281.13     90.85 o 
  -1   1   0    16317.76    13134.12    239.18 o 
   0   1   0     3069.00     3238.56     33.08 o 
   1   1   0      106.53      134.67      3.64 o 
   2   1   0        1.82       -0.28      0.44 o 
   3   1   0     1816.37     1735.40     18.91 o 
   4   1   0     2863.75     2821.50     26.76 o 
   5   1   0     3138.04     3194.15     39.95 o 
   6   1   0      240.02      228.56      5.01 o 
   7   1   0        0.03        1.28      0.98 o 
   8   1   0       97.93      106.97      4.43 o 
   9   1   0      349.53      354.70     13.40 o 
  10   1   0      648.22      628.39     20.48 o 
 -11   2   0        9.36       12.56      3.71 o 
 -10   2   0      248.31      231.57     10.76 o 
  -9   2   0     1541.51     1474.71     27.24 o 
  -8   2   0     1079.72     1069.30     20.41 o 
  -7   2   0     1174.27     1201.89     17.16 o 
  -6   2   0     1082.06     1135.08     13.23 o 
  -5   2   0       31.75       30.73      1.14 o 
  -4   2   0     3462.38     3497.59     42.50 o 
  -3   2   0     2483.86     2504.12     24.95 o 
  -2   2   0     7333.50     7105.58     60.69 o 
  -1   2   0      494.80      492.70      5.75 o 
   0   2   0      346.60      343.90      3.83 o 
   1   2   0     2327.13     2329.21     24.55 o 
   2   2   0     1289.96     1243.88     13.92 o 
   3   2   0     3255.78     3242.53     34.43 o 
   4   2   0     2948.83     2909.92     31.42 o 
   5   2   0      763.25      740.70      9.88 o 
   6   2   0      159.47      150.95      3.65 o 
   7   2   0      158.69      166.76      4.30 o 
   8   2   0      861.58      858.64     15.95 o 
   9   2   0      948.13      885.49     25.42 o 
 -11   3   0      188.53      195.27     10.64 o 
 -10   3   0      608.03      591.67     19.07 o 
  -9   3   0     1122.26     1107.16     21.69 o 
  -8   3   0     1643.93     1651.42     23.18 o 
  -7   3   0      498.21      535.01      9.23 o 
  -6   3   0       76.86       78.55      2.61 o 
  -5   3   0     1711.52     1760.41     17.25 o 
  -4   3   0     2369.39     2275.84     28.16 o 
  -3   3   0     2644.56     2648.23     21.22 o 
  -2   3   0     5585.54     5401.66     48.07 o 
  -1   3   0      381.19      408.71      4.29 o 
   0   3   0     1036.79     1029.52      9.35 o 
   1   3   0      598.12      549.46      6.88 o 
   2   3   0     2845.44     2786.32     33.42 o 
   3   3   0     3795.60     3874.88     41.11 o 
   4   3   0     2276.76     2271.48     25.37 o 
   5   3   0      223.89      226.60      4.54 o 
   6   3   0     1448.11     1456.88     16.80 o 
   7   3   0      946.37      967.09     25.01 o 
   8   3   0     1355.01     1217.22     31.63 o 
   9   3   0      206.34      178.54      9.61 o 
 -11   4   0      489.37      489.17     17.92 o 
 -10   4   0      758.21      738.90     21.88 o 
  -9   4   0     1720.82     1700.08     24.42 o 
  -8   4   0      319.65      326.34      8.80 o 
  -7   4   0      384.29      366.76      7.23 o 
  -6   4   0     1162.14     1154.88     15.14 o 
  -5   4   0     3493.16     3398.59     36.49 o 
  -4   4   0     8965.81     9050.82     75.34 o 
  -3   4   0     5125.55     5120.36     46.09 o 
  -2   4   0      218.86      201.16      3.88 o 
  -1   4   0      707.43      763.22      7.64 o 
   0   4   0     6776.52     6871.65     62.93 o 
   1   4   0     6363.30     6354.45     74.19 o 
   2   4   0     1203.93     1167.63     13.83 o 
   3   4   0      357.86      365.35      7.12 o 
   4   4   0       22.15       25.33      1.57 o 
   5   4   0      362.10      340.55      6.89 o 
   6   4   0     1458.29     1416.36     20.14 o 
   7   4   0     1064.80     1086.32     30.86 o 
   8   4   0      291.82      297.19     12.44 o 
 -11   5   0      496.11      461.99     17.27 o 
 -10   5   0      973.23      931.84     32.60 o 
  -9   5   0      408.80      400.54      8.49 o 
  -8   5   0      117.16      109.76      3.96 o 
  -7   5   0      659.72      671.62     11.25 o 
  -6   5   0     4916.38     4757.21     44.64 o 
  -5   5   0     2413.10     2416.27     21.31 o 
  -4   5   0     2571.10     2652.90     23.15 o 
  -3   5   0        0.31        2.19      0.69 o 
  -2   5   0       32.54       26.82      1.08 o 
  -1   5   0     4364.97     4393.09     37.30 o 
   0   5   0     9289.84     9490.89     86.75 o 
   1   5   0     1478.47     1471.34     16.98 o 
   2   5   0      132.12      140.65      4.99 o 
   3   5   0      225.40      213.58      4.99 o 
   4   5   0     1548.23     1548.76     21.30 o 
   5   5   0      603.44      598.91     10.57 o 
   6   5   0     1226.98     1209.08     18.21 o 
   7   5   0      197.27      198.22      5.85 o 
 -11   6   0      553.67      551.01     19.18 o 
 -10   6   0        1.56        2.20      1.44 o 
  -9   6   0       62.34       65.11      3.31 o 
  -8   6   0     1972.99     1992.62     27.71 o 
  -7   6   0     1644.43     1684.86     23.65 o 
  -6   6   0     2261.96     2241.97     20.18 o 
  -5   6   0      415.32      402.46      5.31 o 
  -4   6   0       23.81       24.59      1.12 o 
  -3   6   0      595.98      648.04      6.57 o 
  -2   6   0     4237.23     4299.10     35.11 o 
  -1   6   0     5516.56     5412.92     50.48 o 
   0   6   0     1737.97     1726.80     17.55 o 
   1   6   0       46.81       59.74      2.30 o 
   2   6   0      300.28      296.39      6.52 o 
   3   6   0     1413.97     1410.93     24.54 o 
   4   6   0     1171.32     1132.38     16.99 o 
   5   6   0     1338.68     1317.19     19.55 o 
   6   6   0       79.35       81.57      3.79 o 
   7   6   0        0.22        2.20      1.61 o 
 -11   7   0       12.98       16.56      2.80 o 
 -10   7   0      188.48      188.04      5.90 o 
  -9   7   0      935.88      939.78     15.63 o 
  -8   7   0     1617.67     1658.04     23.92 o 
  -7   7   0      762.09      743.20     12.50 o 
  -6   7   0      500.87      521.94      6.19 o 
  -5   7   0       46.25       49.11      1.61 o 
  -4   7   0        1.62        9.37      2.14 o 
  -3   7   0      847.46      897.72     12.55 o 
  -2   7   0     2996.83     3010.84     27.56 o 
  -1   7   0     4670.45     4567.97     43.25 o 
   0   7   0      622.01      631.90      7.93 o 
   1   7   0      102.32      102.20      4.99 o 
   2   7   0     1973.11     1991.60     27.77 o 
   3   7   0     1309.25     1349.81     20.57 o 
   4   7   0      969.37      927.24     15.10 o 
   5   7   0      134.22      125.80      5.89 o 
   6   7   0        2.41        2.11      1.44 o 
 -11   8   0       51.54       53.42      4.30 o 
 -10   8   0      660.12      648.99     15.00 o 
  -9   8   0     1460.10     1455.69     22.09 o 
  -8   8   0      640.42      662.73     10.95 o 
  -7   8   0       12.28       15.12      2.47 o 
  -6   8   0        0.30        1.94      0.83 o 
  -5   8   0       69.31       65.68      2.08 o 
  -4   8   0     1070.83     1093.44     11.66 o 
  -3   8   0     4534.52     4535.57     43.32 o 
  -2   8   0     2082.64     2097.68     21.51 o 
  -1   8   0      106.44      110.38      3.69 o 
   0   8   0      582.94      577.59      8.78 o 
   1   8   0      314.92      322.82      7.40 o 
   2   8   0      701.89      686.71     12.56 o 
   3   8   0      558.41      548.00     11.88 o 
   4   8   0      308.64      308.71      7.67 o 
   5   8   0       17.58       19.44      2.90 o 
 -10   9   0     1574.59     1586.49     29.20 o 
  -9   9   0      650.02      647.52     21.99 o 
  -8   9   0      136.28      145.87      4.48 o 
  -7   9   0       36.83       38.73      2.41 o 
  -6   9   0      284.53      274.43      6.23 o 
  -5   9   0     2192.72     2146.82     25.30 o 
  -4   9   0     4096.17     4084.55     39.73 o 
  -3   9   0     1329.79     1325.82     14.89 o 
  -2   9   0      138.56      143.59      3.46 o 
  -1   9   0      187.73      189.89      4.00 o 
   0   9   0     1556.87     1558.90     23.03 o 
   1   9   0     1475.53     1467.57     22.31 o 
   2   9   0      968.08      940.82     19.45 o 
   3   9   0       78.44       81.75      3.90 o 
   4   9   0       45.72       43.48      3.50 o 
 -10  10   0      600.36      586.85     30.57 o 
  -9  10   0      249.05      246.50      9.86 o 
  -8  10   0       18.00       18.03      2.27 o 
  -7  10   0      350.61      354.48      8.27 o 
  -6  10   0     2050.32     2037.77     24.64 o 
  -5  10   0     1954.40     1948.29     21.21 o 
  -4  10   0     1269.20     1288.75     14.97 o 
  -3  10   0      143.64      145.39      3.65 o 
  -2  10   0      225.45      223.82      4.62 o 
  -1  10   0      616.99      619.96     11.74 o 
   0  10   0     1227.76     1222.16     19.58 o 
   1  10   0      663.87      654.68     20.29 o 
   2  10   0      202.30      179.99      7.46 o 
  -9  11   0       48.77       47.19      4.13 o 
  -8  11   0      725.55      711.30     16.42 o 
  -7  11   0      570.76      584.65     14.63 o 
  -6  11   0      774.12      757.49     13.89 o 
  -5  11   0      720.70      732.29     11.53 o 
  -4  11   0       10.37       14.16      1.58 o 
  -3  11   0      235.10      229.18      4.93 o 
  -2  11   0     1184.17     1197.62     18.26 o 
  -1  11   0     1158.69     1162.24     22.99 o 
   0  11   0      385.25      386.36     11.27 o 
   1  11   0       20.22       20.94      3.21 o 
  -8  12   0      628.26      627.64     15.58 o 
  -7  12   0      364.71      387.85     11.48 o 
  -6  12   0      336.31      318.35     15.05 o 
  -5  12   0        0.05        1.08      1.39 o 
  -4  12   0      225.88      235.81      5.78 o 
  -3  12   0      827.29      811.60     17.21 o 
  -2  12   0      648.53      632.52     31.91 o 
  -1  12   0      246.78      248.55      9.04 o 
   1 -12   1        0.46        0.21      1.83 o 
   2 -12   1      170.90      159.64      5.53 o 
   3 -12   1      318.25      303.44      6.63 o 
   4 -12   1      659.09      642.81     10.60 o 
   5 -12   1      573.27      550.73     11.08 o 
   6 -12   1      114.78      109.24      5.89 o 
   7 -12   1       24.32       24.88      3.37 o 
   8 -12   1      235.36      207.60      8.16 o 
  -1 -11   1      302.47      300.95     21.19 o 
   0 -11   1       19.19       16.10      2.84 o 
   1 -11   1      394.02      387.10     10.95 o 
   2 -11   1     1009.34     1009.15     16.52 o 
   3 -11   1      527.82      524.12      8.05 o 
   4 -11   1      693.22      659.78      9.39 o 
   5 -11   1       61.69       56.57      2.52 o 
   6 -11   1        5.18        4.27      2.08 o 
   7 -11   1      522.12      535.82     11.14 o 
   8 -11   1      967.40      981.23     20.52 o 
   9 -11   1      383.10      386.96     11.38 o 
  -3 -10   1      764.13      767.65     14.32 o 
  -2 -10   1      148.18      151.38      6.70 o 
  -1 -10   1       20.18       23.15      4.56 o 
   0 -10   1      454.67      447.50      9.67 o 
   1 -10   1      469.51      473.98      7.27 o 
   2 -10   1     1603.96     1574.49     17.57 o 
   3 -10   1     1614.50     1600.07     17.78 o 
   4 -10   1      522.80      510.45      7.60 o 
   5 -10   1      182.40      179.52      4.95 o 
   6 -10   1     1824.26     1819.82     22.38 o 
   7 -10   1     1655.02     1674.40     24.95 o 
   8 -10   1      690.37      703.34     13.16 o 
   9 -10   1      134.36      141.95      6.40 o 
  10 -10   1        0.05        4.05      2.35 o 
  -4  -9   1      559.33      549.34     11.27 o 
  -3  -9   1      198.77      204.29     10.89 o 
  -2  -9   1       98.51      100.16      4.38 o 
  -1  -9   1       23.94       28.01      2.45 o 
   0  -9   1     1333.42     1353.72     21.73 o 
   1  -9   1     2623.98     2615.07     26.60 o 
   2  -9   1     3822.57     3743.40     36.62 o 
   3  -9   1       31.63       30.49      1.69 o 
   4  -9   1      115.93      123.20      2.84 o 
   5  -9   1     2185.48     2175.30     22.60 o 
   6  -9   1     2561.75     2581.09     22.73 o 
   7  -9   1     1370.22     1346.37     25.23 o 
   8  -9   1      205.34      209.94      6.05 o 
   9  -9   1       75.24       83.46      4.00 o 
  10  -9   1      580.97      569.65     14.09 o 
  -5  -8   1      477.46      480.54     10.27 o 
  -4  -8   1      194.22      191.78      5.82 o 
  -3  -8   1      155.07      149.54      5.16 o 
  -2  -8   1      622.00      603.08     11.62 o 
  -1  -8   1      880.48      890.65     14.62 o 
   0  -8   1      743.37      726.67      9.09 o 
   1  -8   1      463.72      456.38      6.45 o 
   2  -8   1     1041.67     1053.58     10.94 o 
   3  -8   1       47.01       57.91      4.80 o 
   4  -8   1     3655.31     3653.43     32.18 o 
   5  -8   1     4615.10     4613.15     40.09 o 
   6  -8   1      386.58      414.34      5.50 o 
   7  -8   1      158.01      167.49      5.04 o 
   8  -8   1        0.69        6.41      3.38 o 
   9  -8   1       26.56       31.47      2.64 o 
  10  -8   1      572.85      573.61     13.89 o 
  11  -8   1      659.93      664.93     20.73 o 
  -6  -7   1      818.02      806.38     14.29 o 
  -5  -7   1       41.56       48.02      3.06 o 
  -4  -7   1      232.33      240.59      5.57 o 
  -3  -7   1      772.35      756.30     13.19 o 
  -2  -7   1     2466.28     2437.73     32.96 o 
  -1  -7   1     1238.40     1234.09     15.35 o 
   0  -7   1      723.36      728.66      8.76 o 
   1  -7   1       25.93       37.28      2.12 o 
   2  -7   1      353.94      399.83      7.95 o 
   3  -7   1     4855.96     4841.95     41.50 o 
   4  -7   1     2897.50     2839.99     27.80 o 
   5  -7   1      598.78      598.01      6.83 o 
   6  -7   1       13.08       15.94      1.29 o 
   7  -7   1      313.29      307.74      6.92 o 
   8  -7   1      360.02      364.58      9.03 o 
   9  -7   1     1465.81     1448.52     21.92 o 
  10  -7   1     1878.19     1883.70     36.66 o 
  11  -7   1      312.70      311.98     12.18 o 
  -7  -6   1      798.75      814.18     14.34 o 
  -6  -6   1       18.76       22.04      2.27 o 
  -5  -6   1      214.56      213.05      5.73 o 
  -4  -6   1       82.05       83.32      4.45 o 
  -3  -6   1     1135.76     1133.59     20.48 o 
  -2  -6   1     2532.20     2509.91     28.07 o 
  -1  -6   1     2459.30     2479.54     24.38 o 
   0  -6   1      305.03      307.21      4.10 o 
   1  -6   1     1246.22     1266.18     12.11 o 
   2  -6   1     2498.66     2449.43     21.71 o 
   3  -6   1     1878.65     1740.69     15.94 o 
   4  -6   1     2535.16     2607.73     23.06 o 
   5  -6   1      451.02      497.76      5.76 o 
   6  -6   1      186.17      178.85      2.91 o 
   7  -6   1      527.73      515.08      9.50 o 
   8  -6   1     2903.79     2906.29     38.61 o 
   9  -6   1      883.75      913.06     15.25 o 
  10  -6   1      615.40      614.11     31.05 o 
  11  -6   1        3.37        4.75      3.29 o 
  -7  -5   1      110.99      115.68      5.09 o 
  -6  -5   1       67.90       73.76      3.32 o 
  -5  -5   1        2.36        3.19      1.18 o 
  -4  -5   1     2243.66     2221.41     28.89 o 
  -3  -5   1     3388.86     3444.81     46.42 o 
  -2  -5   1     3916.16     4176.13     45.81 o 
  -1  -5   1       69.59       96.55      2.07 o 
   0  -5   1     2242.53     2319.30     20.45 o 
   1  -5   1     3213.37     3205.09     27.58 o 
   2  -5   1     6929.81     6907.92     57.66 o 
   3  -5   1     3472.50     3534.91     33.28 o 
   4  -5   1       29.90       48.03      2.21 o 
   5  -5   1      485.55      485.15      5.45 o 
   6  -5   1     1721.02     1713.63     17.43 o 
   7  -5   1     1748.54     1751.43     24.32 o 
   8  -5   1     1797.65     1781.81     25.15 o 
   9  -5   1      199.68      185.00     20.05 o 
  10  -5   1       83.27       79.72      6.59 o 
  11  -5   1      213.06      213.96     11.22 o 
  -8  -4   1       12.79        8.16      2.76 o 
  -7  -4   1      235.92      239.45      8.11 o 
  -6  -4   1      329.26      332.68      7.05 o 
  -5  -4   1     1082.48     1086.40     14.88 o 
  -4  -4   1     3571.40     3533.95     39.57 o 
  -3  -4   1     1391.50     1401.20     16.47 o 
  -2  -4   1        0.77        1.37      0.48 o 
  -1  -4   1     3074.73     3267.61     27.98 o 
   0  -4   1     2904.34     2955.52     25.32 o 
   1  -4   1     9081.01     9054.67     75.73 o 
   2  -4   1    13449.87    13395.74    140.30 o 
   3  -4   1        3.11       -0.22      0.63 o 
   4  -4   1     2701.17     2836.66     26.97 o 
   5  -4   1     5788.94     5646.93     87.52 o 
   6  -4   1     2194.90     2186.82     35.70 o 
   7  -4   1      637.09      626.43     10.59 o 
   8  -4   1      896.32      901.90     20.87 o 
   9  -4   1        3.47        9.11      2.30 o 
  10  -4   1      390.69      345.78     13.90 o 
  11  -4   1     1238.21     1186.02     33.04 o 
  -9  -3   1       46.61       44.03      5.09 o 
  -8  -3   1      345.40      348.84     13.25 o 
  -7  -3   1     1489.63     1478.60     18.57 o 
  -6  -3   1     3400.42     3373.49     34.80 o 
  -5  -3   1      811.99      806.86     10.03 o 
  -4  -3   1      512.98      513.37      6.84 o 
  -3  -3   1      593.10      620.24      8.38 o 
  -2  -3   1     1146.20     1141.30     13.26 o 
  -1  -3   1     8491.08     8551.81     81.33 o 
   0  -3   1     3701.08     3781.77     30.51 o 
   1  -3   1      679.94      699.51      6.14 o 
   2  -3   1      682.57      724.86      7.01 o 
   3  -3   1      475.92      475.45      5.43 o 
   4  -3   1     3671.32     3673.56     34.29 o 
   5  -3   1     3998.24     4053.51     37.89 o 
   6  -3   1     1506.71     1547.79     20.35 o 
   7  -3   1      620.69      636.14     10.57 o 
   8  -3   1       30.29       29.16      2.12 o 
   9  -3   1      568.99      572.77     13.63 o 
  10  -3   1     1018.02      975.85     27.41 o 
  11  -3   1      306.54      299.64     13.52 o 
  -9  -2   1      222.77      204.61      9.99 o 
  -8  -2   1      796.68      797.04     18.25 o 
  -7  -2   1     1838.57     1877.91     23.66 o 
  -6  -2   1     1533.51     1530.21     17.01 o 
  -5  -2   1       38.50       47.26      1.86 o 
  -4  -2   1      245.48      289.51      3.22 o 
  -3  -2   1     1433.95     1408.82     12.01 o 
  -2  -2   1     1528.46     1441.59     13.16 o 
  -1  -2   1       84.98       66.52      1.13 o 
   0  -2   1     3376.24     3344.63     31.44 o 
   1  -2   1    12945.49    11949.27    169.04 o 
   2  -2   1      581.45      585.84      6.78 o 
   3  -2   1     6083.53     6075.57     63.81 o 
   4  -2   1     6625.67     6688.73     80.20 o 
   5  -2   1      635.45      568.47      7.27 o 
   6  -2   1      603.33      610.10      7.99 o 
   7  -2   1       64.19       55.39      2.46 o 
   8  -2   1      901.05      862.78     17.52 o 
   9  -2   1     1346.83     1298.95     24.87 o 
  10  -2   1      732.41      731.73     22.21 o 
 -10  -1   1      139.15      124.55      8.00 o 
  -9  -1   1      747.52      736.21     21.56 o 
  -8  -1   1     1356.68     1379.67     22.45 o 
  -7  -1   1      994.49      979.66     16.55 o 
  -6  -1   1       31.58       34.03      1.72 o 
  -5  -1   1      463.72      473.16      7.06 o 
  -4  -1   1      560.22      541.68      6.84 o 
  -3  -1   1     6324.28     6292.69     62.54 o 
  -2  -1   1     4176.29     4174.06     32.94 o 
  -1  -1   1      104.88      102.14      1.01 o 
   0  -1   1        0.60       -0.72      0.36 o 
   1  -1   1      109.40      101.87      2.11 o 
   2  -1   1     1727.80     1763.11     19.76 o 
   3  -1   1    14181.69    14254.69    133.60 o 
   4  -1   1     5528.33     5719.81     59.06 o 
   5  -1   1       13.25       33.73      1.99 o 
   6  -1   1      408.22      460.71      7.77 o 
   7  -1   1     1087.64     1093.22     20.38 o 
   8  -1   1     1730.69     1637.67     29.27 o 
   9  -1   1      328.65      360.97     10.23 o 
  10  -1   1      298.10      301.21     12.67 o 
 -10   0   1      452.05      465.43     16.35 o 
  -9   0   1     1215.54     1239.53     23.99 o 
  -8   0   1     2197.40     2145.06     32.13 o 
  -7   0   1      164.41      166.92      5.50 o 
  -6   0   1      180.80      176.51      4.10 o 
  -5   0   1      235.20      173.54      3.02 o 
  -4   0   1     8463.71     8710.23    109.13 o 
  -3   0   1    12722.46    12692.23    118.64 o 
  -2   0   1     9069.03     9352.78     79.84 o 
  -1   0   1       85.08       73.54      2.85 o 
   1   0   1     7070.09     7377.18     78.73 o 
   2   0   1    44203.65    36874.00    508.65 o 
   3   0   1     3007.19     3048.73     31.93 o 
   4   0   1       34.26       37.56      1.33 o 
   5   0   1      784.37      853.07     11.24 o 
   6   0   1     1075.53     1075.49     15.34 o 
   7   0   1     1729.77     1752.16     30.36 o 
   8   0   1     1393.91     1379.83     25.62 o 
   9   0   1      421.65      415.93     14.82 o 
  10   0   1        1.37        1.26      2.34 o 
 -11   1   1      221.84      216.41     11.03 o 
 -10   1   1     1063.19     1036.31     28.22 o 
  -9   1   1     1114.20     1111.55     21.81 o 
  -8   1   1      190.20      170.73      5.32 o 
  -7   1   1      515.55      498.93     11.91 o 
  -6   1   1     1861.48     1891.14     29.46 o 
  -5   1   1     2318.57     2331.18     36.54 o 
  -4   1   1     3433.28     3535.93     38.37 o 
  -3   1   1      422.07      450.59      6.67 o 
  -2   1   1     4767.43     4901.67     59.23 o 
  -1   1   1     1333.30     1410.60     15.46 o 
   0   1   1    10893.67    10671.68    277.84 o 
   1   1   1    22068.33    20330.72    196.27 o 
   2   1   1      298.97      324.25      4.65 o 
   3   1   1      965.94     1115.37     12.78 o 
   4   1   1      205.27      199.31      3.62 o 
   5   1   1      616.85      595.11      9.44 o 
   6   1   1     1967.87     1933.01     25.78 o 
   7   1   1     1235.96     1301.62     18.79 o 
   8   1   1      404.35      406.98     10.78 o 
   9   1   1       51.83       47.90      4.94 o 
 -11   2   1      942.76      893.15     26.19 o 
 -10   2   1      478.94      467.35     16.16 o 
  -9   2   1      106.72       97.28      4.86 o 
  -8   2   1      588.76      651.22     10.92 o 
  -7   2   1     1736.16     1651.11     22.44 o 
  -6   2   1     1611.62     1595.48     21.34 o 
  -5   2   1     1683.84     1579.36     32.72 o 
  -4   2   1     1861.91     1966.96     24.91 o 
  -3   2   1       13.06       16.30      0.93 o 
  -2   2   1     3447.97     3476.53     29.05 o 
  -1   2   1     9832.59     9473.16     81.98 o 
   0   2   1     9717.50     9805.67    115.03 o 
   1   2   1     2557.03     2587.92     24.72 o 
   2   2   1      155.95      173.50      3.01 o 
   3   2   1     2364.29     2346.90     25.52 o 
   4   2   1     2406.37     2397.62     26.39 o 
   5   2   1     1443.76     1415.91     16.91 o 
   6   2   1     1008.16      979.33     14.89 o 
   7   2   1      287.12      272.68      6.33 o 
   8   2   1       11.69        8.84      2.80 o 
   9   2   1      393.09      393.14     14.82 o 
 -11   3   1      208.44      179.11      9.88 o 
 -10   3   1        6.02        6.36      2.22 o 
  -9   3   1      841.06      821.15     30.36 o 
  -8   3   1      980.74      995.28     27.26 o 
  -7   3   1      875.56      866.15     16.47 o 
  -6   3   1     3090.80     3066.46     38.83 o 
  -5   3   1      487.46      472.57      7.72 o 
  -4   3   1      168.34      164.36      2.83 o 
  -3   3   1     3659.36     3714.31     37.63 o 
  -2   3   1     3869.35     3846.56     34.04 o 
  -1   3   1     3253.14     3404.84     27.77 o 
   0   3   1     3148.57     3286.61     32.22 o 
   1   3   1     1439.17     1611.81     19.92 o 
   2   3   1     1268.97     1244.98     16.82 o 
   3   3   1     1509.80     1411.39     16.43 o 
   4   3   1     4965.35     4825.06     51.17 o 
   5   3   1      632.71      661.69      9.49 o 
   6   3   1       83.51       91.78      3.05 o 
   7   3   1        9.47       12.47      3.60 o 
   8   3   1       74.45       64.09      5.48 o 
 -11   4   1        7.94        3.91      3.37 o 
 -10   4   1      321.69      307.28     18.24 o 
  -9   4   1      677.51      678.56     14.95 o 
  -8   4   1     1156.49     1114.67     16.83 o 
  -7   4   1     3813.86     3736.39     47.36 o 
  -6   4   1      696.79      772.32     11.90 o 
  -5   4   1       62.16       61.97      1.56 o 
  -4   4   1     2919.35     3059.91     29.46 o 
  -3   4   1     3563.26     3539.50     29.15 o 
  -2   4   1     6164.61     6250.49     50.47 o 
  -1   4   1     3698.34     3890.49     37.75 o 
   0   4   1       49.81       54.97      1.61 o 
   1   4   1     1706.47     1742.25     21.79 o 
   2   4   1     3263.37     3263.88     39.25 o 
   3   4   1     2053.18     1984.96     25.48 o 
   4   4   1      991.38      991.87     14.49 o 
   5   4   1       17.80       15.83      1.45 o 
   6   4   1       78.27       73.06      3.06 o 
   7   4   1      518.70      522.93     10.07 o 
   8   4   1      644.25      574.63     19.03 o 
 -11   5   1        4.18        4.29      3.37 o 
 -10   5   1      905.67      894.14     15.22 o 
  -9   5   1     1725.68     1719.72     24.73 o 
  -8   5   1     2941.15     2823.92     34.16 o 
  -7   5   1       39.50       44.43      2.41 o 
  -6   5   1      230.57      222.91      5.11 o 
  -5   5   1      917.28      974.83     10.54 o 
  -4   5   1     2800.93     2651.56     25.80 o 
  -3   5   1     3049.71     2960.03     29.49 o 
  -2   5   1     3237.15     3405.90     30.30 o 
  -1   5   1        3.08        2.82      1.43 o 
   0   5   1     2349.64     2528.32     27.59 o 
   1   5   1     2201.59     2153.30     31.40 o 
   2   5   1     3794.96     3793.21     53.23 o 
   3   5   1      686.51      661.40     10.70 o 
   4   5   1      545.83      555.92      9.76 o 
   5   5   1       87.50       80.71      3.44 o 
   6   5   1     1500.14     1463.11     33.22 o 
   7   5   1     1064.85     1009.89     25.99 o 
 -11   6   1      784.03      745.15     16.47 o 
 -10   6   1     1322.53     1285.50     36.75 o 
  -9   6   1      908.08      882.60     14.71 o 
  -8   6   1      131.50      136.73      5.00 o 
  -7   6   1      678.65      671.52     10.35 o 
  -6   6   1     3052.26     3086.16     36.19 o 
  -5   6   1     3363.89     3363.12     30.51 o 
  -4   6   1     1681.30     1587.56     15.33 o 
  -3   6   1      923.08      953.87      9.83 o 
  -2   6   1       58.87       75.03      1.72 o 
  -1   6   1     1967.86     2016.91     20.11 o 
   0   6   1     4690.86     4644.99     49.40 o 
   1   6   1     2477.95     2507.79     27.97 o 
   2   6   1      992.85      986.38     18.18 o 
   3   6   1       66.07       74.72      3.14 o 
   4   6   1       63.39       61.87      3.06 o 
   5   6   1     1722.38     1655.73     23.63 o 
   6   6   1      974.76      950.52     15.77 o 
 -11   7   1      676.90      679.74     16.77 o 
 -10   7   1      426.79      438.94     12.34 o 
  -9   7   1       22.02       18.08      2.01 o 
  -8   7   1        0.81        3.09      1.50 o 
  -7   7   1     1102.76     1122.32     15.57 o 
  -6   7   1     2716.23     2714.12     32.49 o 
  -5   7   1     2527.87     2498.46     23.46 o 
  -4   7   1      187.86      206.74      3.84 o 
  -3   7   1       40.06       45.98      1.54 o 
  -2   7   1      276.70      284.33      4.50 o 
  -1   7   1     1237.60     1227.11     13.38 o 
   0   7   1     3453.18     3523.43     38.52 o 
   1   7   1     1866.12     1900.81     26.42 o 
   2   7   1       44.07       43.02      2.65 o 
   3   7   1      338.49      336.19      6.61 o 
   4   7   1     1075.99     1087.47     17.10 o 
   5   7   1      540.84      527.74     12.74 o 
 -11   8   1      191.81      195.41      7.63 o 
 -10   8   1        0.22        1.14      2.79 o 
  -9   8   1      460.90      475.25      9.78 o 
  -8   8   1      481.26      489.79      8.86 o 
  -7   8   1     1609.69     1629.39     21.30 o 
  -6   8   1     1239.50     1245.09     15.65 o 
  -5   8   1        2.89        6.83      1.13 o 
  -4   8   1      275.11      274.40      4.30 o 
  -3   8   1      108.66      110.14      2.81 o 
  -2   8   1     1991.40     1984.08     20.54 o 
  -1   8   1     1430.64     1449.24     17.82 o 
   0   8   1      792.32      824.24     14.61 o 
   1   8   1      141.64      147.86      5.76 o 
   2   8   1      182.89      178.82      5.58 o 
   3   8   1      349.21      363.19      8.38 o 
   4   8   1      738.77      739.45     16.71 o 
 -10   9   1      539.93      563.44     13.92 o 
  -9   9   1      948.63      955.67     16.14 o 
  -8   9   1     1196.71     1214.55     17.35 o 
  -7   9   1      768.44      760.09     13.25 o 
  -6   9   1        9.42       12.40      1.45 o 
  -5   9   1       28.70       33.56      2.14 o 
  -4   9   1      205.74      212.66      4.26 o 
  -3   9   1     2249.83     2217.00     23.02 o 
  -2   9   1     4558.67     4584.80     44.31 o 
  -1   9   1      909.77      953.49     15.31 o 
   0   9   1      225.99      226.77      6.19 o 
   1   9   1      605.81      595.94     13.18 o 
   2   9   1      599.00      596.80     14.31 o 
   3   9   1      918.38      924.05     16.25 o 
 -10  10   1      317.21      320.01     10.02 o 
  -9  10   1      571.58      568.51     14.04 o 
  -8  10   1     1254.27     1246.43     19.85 o 
  -7  10   1      152.21      166.91      5.40 o 
  -6  10   1      137.17      129.91      4.69 o 
  -5  10   1      459.71      463.52      7.20 o 
  -4  10   1     1161.64     1155.47     13.77 o 
  -3  10   1      786.76      797.47     14.56 o 
  -2  10   1     2474.95     2524.14     46.66 o 
  -1  10   1       10.78       12.94      2.02 o 
   0  10   1      574.02      581.60     11.59 o 
   1  10   1     1272.12     1219.99     23.98 o 
   2  10   1      622.57      607.25     18.91 o 
  -9  11   1      284.41      306.80      9.92 o 
  -8  11   1      126.26      136.63      6.36 o 
  -7  11   1       67.93       66.47      5.41 o 
  -6  11   1      672.21      658.23     16.34 o 
  -5  11   1     1000.54     1002.32     16.66 o 
  -4  11   1     1025.13     1031.10     13.02 o 
  -3  11   1      536.06      543.44      8.33 o 
  -2  11   1       10.92       10.42      2.01 o 
  -1  11   1      690.75      678.55     15.87 o 
   0  11   1      949.08      941.99     20.24 o 
  -7  12   1      763.81      777.09     17.82 o 
  -6  12   1      930.90      900.01     19.49 o 
  -5  12   1      197.76      192.38      6.04 o 
  -4  12   1      122.72      117.79      6.42 o 
  -3  12   1       35.32       33.32      2.91 o 
  -2  12   1      271.70      267.12      9.22 o 
   1 -12   2      992.86      997.08     21.21 o 
   2 -12   2        7.21        8.64      1.59 o 
   3 -12   2       34.39       40.05      2.57 o 
   4 -12   2       69.51       68.92      3.18 o 
   5 -12   2      383.98      381.81      7.57 o 
   6 -12   2      867.22      827.44     18.36 o 
   7 -12   2      690.88      647.74     15.75 o 
   8 -12   2        3.96       -0.13      1.89 o 
  -1 -11   2      627.26      628.33     15.50 o 
   0 -11   2      533.59      540.75     14.40 o 
   1 -11   2        9.82        8.41      2.23 o 
   2 -11   2       11.86        9.57      1.42 o 
   3 -11   2      133.76      141.00      3.74 o 
   4 -11   2      873.81      856.36     11.27 o 
   5 -11   2      978.86      976.92     12.47 o 
   6 -11   2      855.61      836.40     14.96 o 
   7 -11   2        9.13       12.74      2.64 o 
   8 -11   2       82.99       80.07      5.02 o 
   9 -11   2      245.03      257.45      9.05 o 
  -3 -10   2      509.08      526.52     14.38 o 
  -2 -10   2      945.12      929.11     19.75 o 
  -1 -10   2      858.21      857.53     18.32 o 
   0 -10   2      105.68      103.64      3.55 o 
   1 -10   2        0.04        0.17      1.11 o 
   2 -10   2      372.33      377.65      6.22 o 
   3 -10   2     1098.62     1083.49     14.54 o 
   4 -10   2     1767.41     1720.41     17.41 o 
   5 -10   2     1372.76     1346.58     16.77 o 
   6 -10   2      160.11      160.10      3.45 o 
   7 -10   2      577.17      535.50     10.88 o 
   8 -10   2     1091.26     1110.17     18.37 o 
   9 -10   2      783.48      798.00     18.95 o 
  10 -10   2      566.48      594.43     14.81 o 
  -4  -9   2      404.98      391.35      9.13 o 
  -3  -9   2      650.05      674.72     15.58 o 
  -2  -9   2     1490.37     1476.37     24.67 o 
  -1  -9   2      642.76      636.23     11.91 o 
   0  -9   2      104.09      103.08      3.51 o 
   1  -9   2     1210.08     1211.97     13.85 o 
   2  -9   2     2498.23     2493.55     23.15 o 
   3  -9   2     1994.52     1946.81     18.64 o 
   4  -9   2     1283.65     1257.91     12.94 o 
   5  -9   2       78.94       66.59      2.42 o 
   6  -9   2      143.76      164.72      3.34 o 
   7  -9   2     2063.63     2083.57     29.47 o 
   8  -9   2     1893.72     1889.10     27.42 o 
   9  -9   2      542.37      529.75     13.14 o 
  10  -9   2       42.73       41.80      3.93 o 
  -5  -8   2     1130.35     1100.00     23.50 o 
  -4  -8   2      830.44      820.42     14.13 o 
  -3  -8   2      124.59      131.79      4.78 o 
  -2  -8   2       75.83       61.97      3.21 o 
  -1  -8   2       34.09       35.41      2.06 o 
   0  -8   2      211.40      194.59      3.77 o 
   1  -8   2     3668.60     3573.77     31.65 o 
   2  -8   2     2788.16     2755.38     24.89 o 
   3  -8   2      117.83      120.93      2.63 o 
   4  -8   2       12.79        9.76      1.27 o 
   5  -8   2      205.41      208.99      3.61 o 
   6  -8   2     1958.87     2038.93     20.65 o 
   7  -8   2     2066.11     2100.72     29.28 o 
   8  -8   2      610.36      610.09     11.48 o 
   9  -8   2       87.24       90.09      4.02 o 
  10  -8   2        1.33        1.25      1.89 o 
  -6  -7   2      816.10      781.49     17.49 o 
  -5  -7   2     1672.75     1664.97     23.94 o 
  -4  -7   2      924.50      922.11     13.23 o 
  -3  -7   2       13.06       11.17      1.74 o 
  -2  -7   2      751.65      762.64     12.85 o 
  -1  -7   2      862.49      827.44      9.74 o 
   0  -7   2     1603.54     1595.61     15.20 o 
   1  -7   2     3095.07     3104.64     27.44 o 
   2  -7   2      822.42      808.56      8.58 o 
   3  -7   2      103.38      107.08      2.90 o 
   4  -7   2     1052.46     1003.96     11.30 o 
   5  -7   2     4580.22     4488.78     38.78 o 
   6  -7   2     2722.76     2740.47     24.59 o 
   7  -7   2      360.79      380.70      8.02 o 
   8  -7   2       10.18       14.54      1.88 o 
   9  -7   2        2.29        4.10      1.78 o 
  10  -7   2      258.24      268.44      8.68 o 
  11  -7   2     1242.19     1203.06     33.50 o 
  -7  -6   2     1175.36     1164.27     18.42 o 
  -6  -6   2      618.39      606.72     11.25 o 
  -5  -6   2      264.82      256.39      6.29 o 
  -4  -6   2       75.86       76.85      3.18 o 
  -3  -6   2      194.36      180.42      5.02 o 
  -2  -6   2      151.19      137.73      3.23 o 
  -1  -6   2     2490.55     2395.49     21.50 o 
   0  -6   2     2952.00     3024.97     26.52 o 
   1  -6   2     1253.73     1254.65     11.98 o 
   2  -6   2      228.15      250.90      3.52 o 
   3  -6   2      123.84       93.24      1.97 o 
   4  -6   2     4511.39     4515.31     38.61 o 
   5  -6   2     3175.77     3169.70     27.81 o 
   6  -6   2     2310.08     2317.09     23.14 o 
   7  -6   2      470.34      483.39      9.19 o 
   8  -6   2       40.64       37.39      2.51 o 
   9  -6   2       52.04       54.03      3.13 o 
  10  -6   2      427.14      371.27     28.91 o 
  11  -6   2      853.52      799.27     25.16 o 
  -8  -5   2      521.61      537.81     13.41 o 
  -7  -5   2      587.52      609.64     11.21 o 
  -6  -5   2      799.40      750.10     12.54 o 
  -5  -5   2      239.27      232.35      5.62 o 
  -4  -5   2      365.46      365.41      7.14 o 
  -3  -5   2      868.60      827.08     10.70 o 
  -2  -5   2     2954.81     2936.78     33.59 o 
  -1  -5   2     4136.27     4173.77     35.66 o 
   0  -5   2     2399.32     2525.41     21.10 o 
   1  -5   2      441.18      499.58      5.98 o 
   2  -5   2     4035.14     4148.74     35.24 o 
   3  -5   2     2635.81     2481.75     27.76 o 
   4  -5   2     3803.06     3756.23     35.51 o 
   5  -5   2     2172.67     2160.44     21.37 o 
   6  -5   2       62.63       71.36      1.99 o 
   7  -5   2     1293.41     1251.73     18.43 o 
   8  -5   2     1204.64     1161.18     17.78 o 
   9  -5   2     1211.09     1200.83     37.45 o 
  10  -5   2      322.36      303.86     13.13 o 
  11  -5   2       66.30       73.97      7.24 o 
  -8  -4   2      947.12      949.59     26.65 o 
  -7  -4   2      472.44      473.86      9.09 o 
  -6  -4   2      236.22      233.10      6.87 o 
  -5  -4   2      717.41      713.21     10.33 o 
  -4  -4   2     1369.35     1303.27     16.55 o 
  -3  -4   2     3897.16     3964.79     43.42 o 
  -2  -4   2     4051.00     4022.36     38.76 o 
  -1  -4   2     1420.48     1405.52     12.76 o 
   0  -4   2      214.81      206.53      2.52 o 
   1  -4   2     3295.88     3235.70     30.88 o 
   2  -4   2     8664.52     8613.62     79.23 o 
   3  -4   2     5273.04     5170.48     47.74 o 
   4  -4   2     3268.93     3358.93     31.70 o 
   5  -4   2       97.29       91.35      3.02 o 
   6  -4   2      200.83      233.45      3.71 o 
   7  -4   2     2223.22     2133.54     35.82 o 
   8  -4   2     2058.30     2054.56     28.32 o 
   9  -4   2     1440.15     1470.05     30.19 o 
  10  -4   2      169.73      155.68      9.11 o 
  11  -4   2       49.05       46.41      6.01 o 
  -9  -3   2     1151.94     1081.42     29.52 o 
  -8  -3   2      835.45      828.60     23.43 o 
  -7  -3   2       13.12       14.57      1.41 o 
  -6  -3   2      318.82      332.08      5.50 o 
  -5  -3   2     3880.42     3848.36     38.68 o 
  -4  -3   2     5160.24     5142.67     44.48 o 
  -3  -3   2     1903.90     1887.78     17.12 o 
  -2  -3   2       26.41       21.07      0.82 o 
  -1  -3   2     1904.11     1996.79     15.82 o 
   0  -3   2       97.14       91.91      2.22 o 
   1  -3   2     7170.93     7076.83     60.15 o 
   2  -3   2     7128.92     7161.45     61.23 o 
   3  -3   2     1439.98     1383.41     17.14 o 
   4  -3   2       61.12       70.77      1.64 o 
   5  -3   2     1625.77     1671.55     18.63 o 
   6  -3   2     2143.56     2196.62     30.48 o 
   7  -3   2     2113.73     2165.74     28.90 o 
   8  -3   2      915.56      901.95     18.23 o 
   9  -3   2      345.16      338.87      9.94 o 
  10  -3   2       87.42       83.77      6.93 o 
  -9  -2   2       79.68       79.52      6.09 o 
  -8  -2   2        3.81        2.63      1.42 o 
  -7  -2   2      678.51      693.24     12.90 o 
  -6  -2   2     1068.89     1090.53     12.79 o 
  -5  -2   2     3146.26     3065.85     29.32 o 
  -4  -2   2      702.26      630.47      6.34 o 
  -3  -2   2      291.54      301.68      3.81 o 
  -2  -2   2      469.88      474.40      4.12 o 
  -1  -2   2       51.92       41.84      0.90 o 
   0  -2   2    10283.51     9945.83     85.17 o 
   1  -2   2     3579.56     3607.28     30.98 o 
   2  -2   2     1640.98     1599.42     14.17 o 
   3  -2   2       44.00       38.95      1.72 o 
   4  -2   2     1671.58     1726.65     16.82 o 
   5  -2   2     2122.14     2004.11     19.54 o 
   6  -2   2     1767.44     1800.95     20.28 o 
   7  -2   2      920.80      897.25     13.64 o 
   8  -2   2      150.13      158.28      5.97 o 
   9  -2   2       14.68       14.35      2.52 o 
  10  -2   2      565.52      552.73     18.65 o 
 -10  -1   2      190.88      212.39     10.41 o 
  -9  -1   2       12.73       17.20      2.57 o 
  -8  -1   2      538.72      542.08     11.14 o 
  -7  -1   2     2697.70     2641.96     42.58 o 
  -6  -1   2     1572.76     1610.66     22.92 o 
  -5  -1   2      959.95      967.00      9.72 o 
  -4  -1   2       15.83       17.25      0.77 o 
  -3  -1   2     2209.83     2300.87     17.48 o 
  -2  -1   2     2366.04     2372.31     20.92 o 
  -1  -1   2     6825.37     6509.46     94.66 o 
   0  -1   2    10938.38     9755.44    248.91 o 
   1  -1   2        6.46       10.76      0.97 o 
   2  -1   2       18.03       18.97      0.97 o 
   3  -1   2     4171.75     4320.44     39.69 o 
   4  -1   2     2392.20     2313.87     24.74 o 
   5  -1   2     3670.63     3801.88     43.91 o 
   6  -1   2     1718.64     1702.95     19.33 o 
   7  -1   2       35.78       28.04      2.55 o 
   8  -1   2      423.60      415.63     10.75 o 
   9  -1   2      286.43      318.60     12.48 o 
  10  -1   2      483.66      447.90     16.31 o 
 -10   0   2       54.83       52.57      5.32 o 
  -9   0   2      955.05      940.11     19.22 o 
  -8   0   2     1778.18     1785.34     27.32 o 
  -7   0   2     1637.72     1723.55     25.82 o 
  -6   0   2     1212.64     1255.87     13.66 o 
  -5   0   2     1020.51     1094.81     10.60 o 
  -4   0   2       42.32       32.91      1.16 o 
  -3   0   2     1086.55     1078.73      8.04 o 
  -2   0   2    29263.83    24640.13    345.35 o 
  -1   0   2     7394.70     7166.56     85.54 o 
   0   0   2     1639.68     1820.74     17.67 o 
   1   0   2        1.59       -0.47      0.24 o 
   2   0   2      344.22      406.98      4.11 o 
   3   0   2     7187.04     7247.15     75.09 o 
   4   0   2    15186.12    15280.23    189.62 o 
   5   0   2     2528.71     2635.37     28.44 o 
   6   0   2      208.36      212.78      4.88 o 
   7   0   2      776.18      806.01     12.71 o 
   8   0   2      462.55      464.09     11.68 o 
   9   0   2      725.60      709.25     21.36 o 
  10   0   2      481.96      461.22     16.69 o 
 -11   1   2       14.68       15.16      3.71 o 
 -10   1   2      293.88      292.75     11.98 o 
  -9   1   2     1073.98     1069.11     20.94 o 
  -8   1   2     2262.27     2290.73     33.72 o 
  -7   1   2     1234.51     1272.05     16.48 o 
  -6   1   2        4.42        9.53      0.92 o 
  -5   1   2     2113.29     2197.25     22.13 o 
  -4   1   2     2827.56     2925.78     33.69 o 
  -3   1   2      578.29      591.19      7.17 o 
  -2   1   2     2259.60     2229.72     39.10 o 
  -1   1   2        3.41        1.50      0.44 o 
   0   1   2    13399.91    13024.64    293.43 o 
   1   1   2      821.29      792.22      9.97 o 
   2   1   2    12218.15    12233.55    126.52 o 
   3   1   2    15858.62    16249.42    167.41 o 
   4   1   2      219.43      207.57      4.39 o 
   5   1   2      584.89      637.49     10.14 o 
   6   1   2      584.85      600.51     10.08 o 
   7   1   2      565.70      576.62     10.22 o 
   8   1   2     1377.27     1381.84     26.17 o 
   9   1   2      270.89      258.33     11.37 o 
 -11   2   2      578.66      548.60     18.57 o 
 -10   2   2     1067.42     1095.83     23.93 o 
  -9   2   2     2299.99     2220.11     39.44 o 
  -8   2   2      329.83      327.84      6.27 o 
  -7   2   2      228.53      229.38      4.73 o 
  -6   2   2      766.87      805.93     13.06 o 
  -5   2   2     3099.10     3043.59     34.60 o 
  -4   2   2     4978.00     4967.52     49.33 o 
  -3   2   2     4994.88     5003.68     49.59 o 
  -2   2   2      792.69      762.20      6.95 o 
  -1   2   2     1806.95     1932.95     17.89 o 
   0   2   2     1887.08     1879.27     28.24 o 
   1   2   2    12173.22    12128.02    128.21 o 
   2   2   2     7725.03     7921.25     82.51 o 
   3   2   2      537.00      518.13      7.07 o 
   4   2   2      363.11      411.78      6.30 o 
   5   2   2     1144.56     1134.42     14.19 o 
   6   2   2     1087.85     1079.82     16.22 o 
   7   2   2     1202.14     1195.47     29.51 o 
   8   2   2      855.66      844.26     24.08 o 
   9   2   2        7.71        6.51      2.95 o 
 -11   3   2      664.82      643.74     20.83 o 
 -10   3   2     1031.00     1055.55     34.82 o 
  -9   3   2      605.53      591.18     10.66 o 
  -8   3   2        7.05        9.57      1.88 o 
  -7   3   2     1584.04     1578.20     19.90 o 
  -6   3   2     3539.08     3332.61     38.23 o 
  -5   3   2     1480.38     1401.34     17.20 o 
  -4   3   2     4017.00     4156.72     44.16 o 
  -3   3   2      141.23      130.87      1.85 o 
  -2   3   2      879.13      949.16      8.66 o 
  -1   3   2     3174.70     3336.89     27.76 o 
   0   3   2     3700.42     3754.24     36.57 o 
   1   3   2     4751.71     4927.76     70.46 o 
   2   3   2     1156.03     1143.98     13.47 o 
   3   3   2       12.49       10.92      2.11 o 
   4   3   2     1530.15     1477.34     17.59 o 
   5   3   2      128.84      130.77      3.49 o 
   6   3   2     1324.52     1338.57     17.09 o 
   7   3   2      698.73      698.88     15.05 o 
   8   3   2      258.13      262.43     11.49 o 
 -11   4   2      860.44      845.14     25.19 o 
 -10   4   2      240.05      239.89      8.90 o 
  -9   4   2       59.58       48.75      2.81 o 
  -8   4   2      471.38      470.53      8.18 o 
  -7   4   2     2028.11     1922.18     23.74 o 
  -6   4   2     2826.84     2715.30     33.97 o 
  -5   4   2     4196.05     4427.24     52.93 o 
  -4   4   2      261.16      245.61      4.76 o 
  -3   4   2     1947.06     2117.52     17.89 o 
  -2   4   2     2106.34     2126.16     17.90 o 
  -1   4   2     2920.60     2975.87     26.46 o 
   0   4   2     4856.50     5045.25     55.72 o 
   1   4   2      297.18      250.49      4.52 o 
   2   4   2       55.99       56.64      1.58 o 
   3   4   2     1548.14     1481.95     20.33 o 
   4   4   2      457.29      436.33      7.13 o 
   5   4   2      607.20      614.13      9.40 o 
   6   4   2     1150.25     1153.14     23.04 o 
   7   4   2       48.03       47.49      3.48 o 
 -11   5   2      506.39      475.04     17.15 o 
 -10   5   2       21.84       24.76      2.33 o 
  -9   5   2      850.32      814.42     13.70 o 
  -8   5   2     2163.30     2064.88     25.91 o 
  -7   5   2      243.11      241.81      5.11 o 
  -6   5   2     1703.72     1688.44     20.97 o 
  -5   5   2      143.32      151.18      2.61 o 
  -4   5   2       78.44      121.63      2.78 o 
  -3   5   2     2864.60     2962.93     29.51 o 
  -2   5   2     5669.40     5993.91     52.16 o 
  -1   5   2     3227.64     3403.36     32.22 o 
   0   5   2     1049.40     1117.71     13.35 o 
   1   5   2        2.62       10.29      3.57 o 
   2   5   2     1906.71     1956.53     31.29 o 
   3   5   2     2679.46     2649.72     33.67 o 
   4   5   2     1882.33     1813.31     24.55 o 
   5   5   2      233.43      236.31      5.96 o 
   6   5   2       25.67       24.50      2.37 o 
   7   5   2       98.19      106.73      5.28 o 
 -11   6   2       29.33       26.52      4.67 o 
 -10   6   2      578.09      575.17     11.22 o 
  -9   6   2     2288.13     2264.96     31.27 o 
  -8   6   2     2110.64     2047.52     25.80 o 
  -7   6   2      318.85      313.70      6.13 o 
  -6   6   2       90.26       96.79      3.06 o 
  -5   6   2      325.36      337.21      4.61 o 
  -4   6   2     2410.65     2452.21     22.70 o 
  -3   6   2     6795.56     6895.94     60.17 o 
  -2   6   2     3322.18     3278.01     29.60 o 
  -1   6   2      267.15      275.97      4.81 o 
   0   6   2        0.29        1.95      0.83 o 
   1   6   2     1779.33     1802.74     20.86 o 
   2   6   2     3341.91     3278.78     50.45 o 
   3   6   2     2250.95     2240.84     29.57 o 
   4   6   2      401.17      395.78      8.24 o 
   5   6   2       17.86       19.09      2.17 o 
   6   6   2      324.38      333.59      8.08 o 
 -11   7   2      186.94      172.65      7.00 o 
 -10   7   2     1404.53     1394.14     31.84 o 
  -9   7   2     2056.29     2027.52     28.58 o 
  -8   7   2      845.43      848.10     12.81 o 
  -7   7   2      312.23      315.21      6.29 o 
  -6   7   2      484.31      495.66      8.22 o 
  -5   7   2     1499.80     1516.80     15.14 o 
  -4   7   2     1083.61     1081.72     16.39 o 
  -3   7   2     2533.54     2632.49     24.43 o 
  -2   7   2      414.49      420.15      5.89 o 
  -1   7   2       49.93       51.22      2.10 o 
   0   7   2      784.92      785.82     10.72 o 
   1   7   2     1794.99     1819.88     39.93 o 
   2   7   2     1557.44     1574.35     23.07 o 
   3   7   2      507.21      482.88      9.46 o 
   4   7   2        2.66        0.81      1.29 o 
   5   7   2      172.10      164.68      6.71 o 
 -11   8   2     1114.12     1108.30     22.31 o 
 -10   8   2      738.98      766.35     16.77 o 
  -9   8   2       88.55       87.99      3.84 o 
  -8   8   2        2.68        6.34      1.58 o 
  -7   8   2      559.32      577.87      9.62 o 
  -6   8   2     2202.47     2167.34     26.92 o 
  -5   8   2     2854.93     2907.42     27.30 o 
  -4   8   2      630.18      632.11      9.22 o 
  -3   8   2     1307.32     1312.74     14.50 o 
  -2   8   2      794.98      798.99      9.81 o 
  -1   8   2      136.96      145.21      4.58 o 
   0   8   2      529.23      523.63     10.28 o 
   1   8   2     1899.96     1899.25     47.74 o 
   2   8   2     1178.94     1171.68     21.16 o 
   3   8   2      224.30      208.78      6.04 o 
   4   8   2      631.40      613.06     11.88 o 
 -10   9   2      372.66      364.34     18.13 o 
  -9   9   2        6.16        5.62      2.13 o 
  -8   9   2      647.45      653.35     10.98 o 
  -7   9   2     1478.70     1471.97     21.95 o 
  -6   9   2     1295.69     1289.37     19.52 o 
  -5   9   2      876.41      902.65     12.56 o 
  -4   9   2       12.93       15.39      1.48 o 
  -3   9   2       80.57       83.04      2.62 o 
  -2   9   2      224.00      227.25      5.04 o 
  -1   9   2     1995.16     2004.47     45.14 o 
   0   9   2     2430.46     2445.67     33.80 o 
   1   9   2      477.16      496.79     10.40 o 
   2   9   2      100.70       97.91      5.43 o 
   3   9   2      600.73      584.73     11.71 o 
 -10  10   2       31.99       30.43      3.59 o 
  -9  10   2      511.43      503.40     12.93 o 
  -8  10   2     1126.80     1087.28     21.67 o 
  -7  10   2      460.90      485.72     10.32 o 
  -6  10   2      704.00      707.70     12.81 o 
  -5  10   2      136.33      138.16      4.02 o 
  -4  10   2       17.15       19.77      1.59 o 
  -3  10   2      697.13      719.77      9.75 o 
  -2  10   2     2826.21     2833.31     56.47 o 
  -1  10   2     1075.21     1078.83     24.32 o 
   0  10   2      230.15      226.77      6.65 o 
   1  10   2      258.17      241.27     12.35 o 
  -9  11   2      695.20      705.36     16.66 o 
  -8  11   2      474.85      452.33     12.31 o 
  -7  11   2      292.07      290.38      9.34 o 
  -6  11   2      249.68      261.69      8.72 o 
  -5  11   2      123.62      125.52      6.30 o 
  -4  11   2      718.89      726.57     11.41 o 
  -3  11   2     1992.79     1989.38     33.27 o 
  -2  11   2     1049.12     1053.86     43.46 o 
  -1  11   2      147.19      151.84      6.72 o 
   0  11   2      326.18      316.47     10.24 o 
  -7  12   2       24.68       27.88      3.61 o 
  -6  12   2      503.45      520.28     13.55 o 
  -5  12   2      550.05      545.44     12.62 o 
  -4  12   2      387.82      392.38      9.14 o 
  -3  12   2      330.80      320.47     10.08 o 
   0 -12   3      277.25      270.73      9.94 o 
   1 -12   3      636.88      607.58     11.95 o 
   2 -12   3      290.05      297.00      6.52 o 
   3 -12   3      959.91      965.97     13.96 o 
   4 -12   3      143.41      137.48      4.30 o 
   5 -12   3      131.18      148.81      4.53 o 
   6 -12   3      344.77      343.70     10.53 o 
   7 -12   3      642.80      624.81     15.39 o 
  -2 -11   3        9.83        9.21      2.54 o 
  -1 -11   3      200.39      191.46      7.70 o 
   0 -11   3      699.28      714.83     21.39 o 
   1 -11   3      518.60      523.30      8.82 o 
   2 -11   3      989.88      965.26     12.30 o 
   3 -11   3       55.81       53.99      2.22 o 
   4 -11   3       13.59       14.96      1.84 o 
   5 -11   3      596.91      590.38      7.87 o 
   6 -11   3      949.73      977.32     12.48 o 
   7 -11   3      720.44      739.76     16.68 o 
   8 -11   3      328.51      334.55     10.33 o 
   9 -11   3       13.16       15.54      2.99 o 
  -3 -10   3       60.18       53.15      4.39 o 
  -2 -10   3      295.28      265.73      8.96 o 
  -1 -10   3      430.75      445.66     15.03 o 
   0 -10   3      756.70      753.43      9.99 o 
   1 -10   3     1153.20     1124.10     13.41 o 
   2 -10   3      757.86      716.05      8.72 o 
   3 -10   3       54.61       56.90      2.11 o 
   4 -10   3     1242.70     1213.07     12.93 o 
   5 -10   3     2221.96     2116.50     20.42 o 
   6 -10   3      813.66      838.27      9.78 o 
   7 -10   3      281.03      305.39      7.73 o 
   8 -10   3       59.71       61.41      4.27 o 
   9 -10   3      454.80      474.82     13.71 o 
  -4  -9   3       31.38       25.51      2.57 o 
  -3  -9   3       17.01       14.52      2.63 o 
  -2  -9   3     1224.81     1224.59     19.53 o 
  -1  -9   3     1734.18     1728.40     21.21 o 
   0  -9   3     1129.81     1093.02     12.81 o 
   1  -9   3        5.58        8.26      1.36 o 
   2  -9   3       71.65       68.91      2.18 o 
   3  -9   3      717.09      745.55      8.65 o 
   4  -9   3     1597.96     1616.91     15.95 o 
   5  -9   3     3119.11     2945.39     29.55 o 
   6  -9   3      780.68      752.23      8.76 o 
   7  -9   3        0.15        4.17      1.85 o 
   8  -9   3      295.35      305.41      7.60 o 
   9  -9   3     1461.63     1489.21     27.47 o 
  10  -9   3     1040.06     1052.23     21.52 o 
  -5  -8   3      346.70      323.25      7.92 o 
  -4  -8   3      600.52      604.10     11.40 o 
  -3  -8   3      953.98      929.92     17.29 o 
  -2  -8   3      766.02      735.27     12.89 o 
  -1  -8   3      473.53      466.23      6.61 o 
   0  -8   3      197.18      195.67      3.48 o 
   1  -8   3      513.35      487.98      6.16 o 
   2  -8   3      957.89      960.06     10.16 o 
   3  -8   3     2551.57     2524.39     23.02 o 
   4  -8   3     1645.37     1716.96     16.45 o 
   5  -8   3      274.46      268.84      4.19 o 
   6  -8   3        6.12        9.22      1.53 o 
   7  -8   3      195.04      209.25      5.80 o 
   8  -8   3     2634.04     2622.29     35.96 o 
   9  -8   3     1776.00     1783.35     31.33 o 
  10  -8   3      261.69      267.11      8.82 o 
  -6  -7   3      222.47      211.78      6.76 o 
  -5  -7   3      712.23      696.42     12.39 o 
  -4  -7   3     1210.45     1187.05     24.19 o 
  -3  -7   3     2071.28     2065.21     28.77 o 
  -2  -7   3     1075.59     1017.06     13.23 o 
  -1  -7   3       15.95       18.85      1.14 o 
   0  -7   3      916.23      887.96      9.31 o 
   1  -7   3     2860.28     2732.89     24.41 o 
   2  -7   3     1753.70     1705.04     16.00 o 
   3  -7   3     2716.84     2679.87     23.96 o 
   4  -7   3      314.07      337.14      9.10 o 
   5  -7   3       47.37       48.92      2.37 o 
   6  -7   3      521.38      537.09      7.21 o 
   7  -7   3     4122.15     4116.16     55.66 o 
   8  -7   3     2481.68     2512.54     34.40 o 
   9  -7   3      176.07      189.52      5.84 o 
  10  -7   3       75.58       79.60      4.83 o 
  -7  -6   3       50.98       50.38      4.07 o 
  -6  -6   3      150.22      157.01      5.01 o 
  -5  -6   3     1166.10     1147.83     17.59 o 
  -4  -6   3     1824.03     1817.75     24.65 o 
  -3  -6   3      758.93      734.16     12.25 o 
  -2  -6   3        8.45        6.84      0.98 o 
  -1  -6   3     1201.89     1218.46     11.82 o 
   0  -6   3      708.57      634.54      6.44 o 
   1  -6   3     1433.10     1258.92     12.04 o 
   2  -6   3     3603.96     3727.00     32.13 o 
   3  -6   3     1457.16     1578.56     16.15 o 
   4  -6   3       77.27       74.66      2.07 o 
   5  -6   3     2325.69     2324.75     23.16 o 
   6  -6   3     3210.55     3211.16     31.21 o 
   7  -6   3       51.63       61.61      4.91 o 
   8  -6   3      224.50      220.21      5.90 o 
   9  -6   3       17.98       18.82      2.16 o 
  10  -6   3      112.77      118.12      8.04 o 
  -8  -5   3       25.80       27.42      3.19 o 
  -7  -5   3       80.52       84.10      3.93 o 
  -6  -5   3     1286.14     1262.19     26.39 o 
  -5  -5   3     1545.78     1510.88     20.98 o 
  -4  -5   3      904.94      957.61     12.80 o 
  -3  -5   3        1.71        2.33      1.73 o 
  -2  -5   3      852.70      850.37      8.57 o 
  -1  -5   3     2325.58     2281.93     19.25 o 
   0  -5   3     2743.73     2680.33     22.29 o 
   1  -5   3     3976.37     3991.91     34.02 o 
   2  -5   3     1755.67     1899.05     22.49 o 
   3  -5   3      860.81      907.70      9.84 o 
   4  -5   3     3294.61     3347.36     31.94 o 
   5  -5   3     4807.24     4702.57     44.24 o 
   6  -5   3     1472.46     1469.89     15.44 o 
   7  -5   3      140.87      140.94      4.90 o 
   8  -5   3       15.42       16.23      1.86 o 
   9  -5   3      275.29      257.34      6.65 o 
  10  -5   3      297.21      282.53     12.83 o 
  -8  -4   3      607.02      613.71     18.24 o 
  -7  -4   3     1073.58     1063.32     16.14 o 
  -6  -4   3     1358.13     1339.90     18.92 o 
  -5  -4   3      225.79      218.37      4.55 o 
  -4  -4   3       23.50       19.47      0.90 o 
  -3  -4   3      711.56      699.54      7.26 o 
  -2  -4   3      553.55      473.25      4.87 o 
  -1  -4   3     7434.91     7330.93     58.35 o 
   0  -4   3     8759.80     8724.16     82.93 o 
   1  -4   3     1448.96     1614.48     15.75 o 
   2  -4   3     1159.46     1105.43     13.48 o 
   3  -4   3     2871.92     2891.65     27.45 o 
   4  -4   3     3752.06     3836.86     37.21 o 
   5  -4   3     5342.55     5263.28     49.08 o 
   6  -4   3     1729.78     1724.05     23.80 o 
   7  -4   3      111.53      100.05      6.50 o 
   8  -4   3      608.30      621.83     11.06 o 
   9  -4   3     1530.36     1501.35     28.81 o 
  10  -4   3      884.31      842.07     25.35 o 
  -9  -3   3      283.74      275.10     11.79 o 
  -8  -3   3     1038.58     1028.66     40.53 o 
  -7  -3   3     2921.70     2923.42     30.65 o 
  -6  -3   3     1495.32     1496.71     16.86 o 
  -5  -3   3      958.98      973.65     12.70 o 
  -4  -3   3     1589.49     1593.48     14.79 o 
  -3  -3   3     3782.90     3729.32     32.47 o 
  -2  -3   3     2917.51     2699.42     20.85 o 
  -1  -3   3     2362.96     2380.86     19.50 o 
   0  -3   3     1979.71     2126.13     17.17 o 
   1  -3   3     1201.27     1167.44     10.62 o 
   2  -3   3      864.09      834.93      8.64 o 
   3  -3   3     8617.75     8354.52     90.33 o 
   4  -3   3     5779.37     5805.35     53.51 o 
   5  -3   3      907.13      864.25     10.65 o 
   6  -3   3      107.04      107.93      3.11 o 
   7  -3   3     1221.33     1232.31     17.93 o 
   8  -3   3     2211.10     2142.34     36.99 o 
   9  -3   3      879.15      874.91     18.84 o 
  10  -3   3      314.17      323.34     13.67 o 
 -10  -2   3       63.10       73.36      6.28 o 
  -9  -2   3      591.69      595.23     18.65 o 
  -8  -2   3     2344.61     2354.16     65.58 o 
  -7  -2   3      848.08      854.36     14.95 o 
  -6  -2   3      533.05      541.05      7.35 o 
  -5  -2   3     3245.06     3149.74     25.99 o 
  -4  -2   3     1544.33     1491.31     12.39 o 
  -3  -2   3     2507.87     2420.32     22.64 o 
  -2  -2   3      343.22      299.15      5.64 o 
  -1  -2   3     5649.77     5607.59     49.59 o 
   0  -2   3     4203.92     4148.39     32.59 o 
   1  -2   3     8985.71     8620.62     67.84 o 
   2  -2   3     5564.67     5483.81     46.54 o 
   3  -2   3      453.14      395.73      5.29 o 
   4  -2   3       68.54       50.62      1.72 o 
   5  -2   3      160.94      168.92      2.89 o 
   6  -2   3      548.20      522.14      9.30 o 
   7  -2   3     2197.36     2129.10     35.95 o 
   8  -2   3     1293.86     1289.72     24.36 o 
   9  -2   3      353.50      361.86     13.71 o 
  10  -2   3       27.18       28.26      4.63 o 
 -10  -1   3      863.96      844.30     24.47 o 
  -9  -1   3     1147.95     1145.54     22.59 o 
  -8  -1   3      101.58      108.64      4.99 o 
  -7  -1   3      130.23      129.19      4.31 o 
  -6  -1   3     1115.86     1141.56     12.68 o 
  -5  -1   3     6449.52     6398.37     50.95 o 
  -4  -1   3     7558.79     7745.23     57.08 o 
  -3  -1   3      113.62      101.54      1.40 o 
  -2  -1   3     2094.39     2219.13     22.86 o 
  -1  -1   3    14281.63    13669.60    160.60 o 
   0  -1   3     1335.08     1371.64     14.67 o 
   1  -1   3     1055.78     1006.49      9.11 o 
   2  -1   3     3279.05     3293.81     28.20 o 
   3  -1   3      583.47      529.02      6.58 o 
   4  -1   3       59.72       88.53      2.97 o 
   5  -1   3     2687.20     2714.60     29.35 o 
   6  -1   3     2432.21     2428.70     62.65 o 
   7  -1   3      649.27      732.18     21.59 o 
   8  -1   3      675.28      640.21     14.55 o 
   9  -1   3       18.60       10.72      3.02 o 
  10  -1   3       43.76       22.59      4.29 o 
 -10   0   3      936.85      895.18     25.27 o 
  -9   0   3      249.83      244.48      7.94 o 
  -8   0   3       35.34       46.06      3.88 o 
  -7   0   3     1063.52     1056.76     17.07 o 
  -6   0   3     1896.73     1921.98     19.92 o 
  -5   0   3     3228.28     3309.31     29.30 o 
  -4   0   3     3966.80     4165.85     33.29 o 
  -3   0   3     1653.56     1780.33     13.27 o 
  -2   0   3      776.60      792.82      6.60 o 
  -1   0   3     6770.20     6648.39     73.36 o 
   0   0   3    13914.94    12641.90    193.48 o 
   1   0   3     3409.85     3506.16     37.29 o 
   2   0   3      375.02      370.04      3.70 o 
   3   0   3       16.11       28.16      0.97 o 
   4   0   3       74.16       68.87      2.02 o 
   5   0   3     4709.83     4863.29     77.45 o 
   6   0   3     4852.47     5010.25     61.95 o 
   7   0   3      426.28      452.86      8.56 o 
   8   0   3       24.94       23.79      2.84 o 
   9   0   3      297.43      291.83     12.18 o 
 -11   1   3      412.87      397.28     15.12 o 
 -10   1   3      116.74      120.09      5.54 o 
  -9   1   3      170.19      175.79      6.37 o 
  -8   1   3     1010.09     1084.49     19.55 o 
  -7   1   3     1571.01     1594.45     19.95 o 
  -6   1   3     2635.43     2650.39     30.87 o 
  -5   1   3      137.76       99.36      2.87 o 
  -4   1   3       13.20       21.60      0.96 o 
  -3   1   3      225.92      219.06      2.46 o 
  -2   1   3       34.54       38.91      1.53 o 
  -1   1   3    14591.38    14022.52    177.47 o 
   0   1   3     7144.10     7394.08     63.07 o 
   1   1   3       38.49       45.29      1.23 o 
   2   1   3        7.44       -0.72      0.36 o 
   3   1   3      959.29      948.32      9.86 o 
   4   1   3     6625.78     6518.64     78.84 o 
   5   1   3     6528.77     6590.48    157.66 o 
   6   1   3        4.91        6.49      1.26 o 
   7   1   3      983.67      955.21     15.01 o 
   8   1   3      417.36      405.70     14.36 o 
   9   1   3      121.33      130.79      7.96 o 
 -11   2   3        0.42        0.92      2.57 o 
 -10   2   3      208.47      197.79      7.39 o 
  -9   2   3     1315.41     1289.30     38.79 o 
  -8   2   3      803.33      835.35     12.13 o 
  -7   2   3     3797.28     3801.23     51.89 o 
  -6   2   3     1814.99     1862.21     22.39 o 
  -5   2   3     1335.68     1410.11     17.14 o 
  -4   2   3     2651.50     2783.90     28.22 o 
  -3   2   3     6227.19     6446.17     56.66 o 
  -2   2   3     1981.30     1921.02     16.57 o 
  -1   2   3     7960.57     8207.47     72.86 o 
   0   2   3     3535.61     3953.45     38.32 o 
   1   2   3      979.90      945.60      9.78 o 
   2   2   3     6879.72     7023.00     72.31 o 
   3   2   3     8583.05     8666.99     89.23 o 
   4   2   3     3677.57     3663.55     46.92 o 
   5   2   3       61.00       69.83      3.41 o 
   6   2   3      198.98      189.95      5.44 o 
   7   2   3      634.80      642.66     11.53 o 
   8   2   3      440.67      427.07     15.09 o 
 -11   3   3       76.58       76.00      6.59 o 
 -10   3   3      996.23      994.50     43.80 o 
  -9   3   3     1955.06     1932.74     26.86 o 
  -8   3   3     3108.01     3117.68     36.91 o 
  -7   3   3      540.92      525.70      8.27 o 
  -6   3   3     1369.80     1334.30     16.77 o 
  -5   3   3     5831.75     6064.68     66.94 o 
  -4   3   3     3401.62     3342.40     37.22 o 
  -3   3   3       88.75       45.70      1.03 o 
  -2   3   3     1209.68     1203.17     10.75 o 
  -1   3   3     3023.22     3481.96     33.99 o 
   0   3   3     1067.47     1034.60     13.36 o 
   1   3   3     3010.42     2966.89     31.49 o 
   2   3   3     3902.87     3895.93     36.58 o 
   3   3   3     1837.65     1887.27     21.46 o 
   4   3   3      202.17      199.17      4.20 o 
   5   3   3       44.90       46.57      2.20 o 
   6   3   3      420.13      427.38      8.70 o 
   7   3   3      271.98      275.04     15.77 o 
   8   3   3      592.08      597.41     19.37 o 
 -11   4   3      627.37      640.83     20.52 o 
 -10   4   3      944.06      951.86     43.59 o 
  -9   4   3     2249.87     2215.23     31.83 o 
  -8   4   3      487.82      466.26      8.06 o 
  -7   4   3      536.30      535.91      8.51 o 
  -6   4   3     1985.08     1961.43     23.74 o 
  -5   4   3     2544.08     2456.61     33.30 o 
  -4   4   3     1049.63      931.82     10.27 o 
  -3   4   3     3296.86     3564.44     29.30 o 
  -2   4   3      285.03      291.57      3.43 o 
  -1   4   3     3951.10     4405.92     42.98 o 
   0   4   3     3205.54     3322.64     36.54 o 
   1   4   3      275.11      219.01      4.20 o 
   2   4   3     1468.29     1445.91     19.16 o 
   3   4   3      299.62      287.29      5.22 o 
   4   4   3      396.22      399.23      6.78 o 
   5   4   3     1674.87     1662.89     20.41 o 
   6   4   3     1186.87     1115.14     17.09 o 
   7   4   3      599.02      620.46     13.97 o 
 -11   5   3      401.64      406.30      9.61 o 
 -10   5   3      709.57      702.58     17.12 o 
  -9   5   3       64.38       52.44      4.46 o 
  -8   5   3       21.48       26.69      1.88 o 
  -7   5   3      710.28      661.86     10.04 o 
  -6   5   3     2544.92     2429.84     28.90 o 
  -5   5   3     2226.60     2245.30     23.35 o 
  -4   5   3     1525.02     1644.74     15.60 o 
  -3   5   3       36.35       30.25      1.25 o 
  -2   5   3      101.81      105.09      1.85 o 
  -1   5   3     2320.12     2454.13     24.91 o 
   0   5   3     4870.50     5071.39     49.78 o 
   1   5   3     2366.22     2397.24     29.86 o 
   2   5   3      226.52      233.83      5.24 o 
   3   5   3      225.04      217.87      7.45 o 
   4   5   3      754.62      746.82     12.28 o 
   5   5   3     1562.33     1532.81     21.93 o 
   6   5   3      606.97      611.98     11.44 o 
 -11   6   3      673.84      641.08     14.85 o 
 -10   6   3      407.47      405.69      8.87 o 
  -9   6   3      285.56      279.59      6.74 o 
  -8   6   3      519.03      495.93      8.56 o 
  -7   6   3     2606.96     2660.34     31.94 o 
  -6   6   3     2963.75     2899.52     34.20 o 
  -5   6   3     2289.13     2341.72     21.90 o 
  -4   6   3       79.97       88.22      2.24 o 
  -3   6   3     1287.70     1358.03     13.37 o 
  -2   6   3     5924.69     6043.96     64.55 o 
  -1   6   3     4586.86     4743.62     50.36 o 
   0   6   3     1780.05     1833.40     21.11 o 
   1   6   3        0.81        1.41      0.99 o 
   2   6   3       79.27       81.13      3.20 o 
   3   6   3     1294.68     1271.05     18.55 o 
   4   6   3     1359.68     1342.80     19.82 o 
   5   6   3     1000.71      973.16     15.85 o 
   6   6   3       52.92       50.84      3.42 o 
 -11   7   3      121.86      112.80      5.73 o 
 -10   7   3      112.42      107.29      6.32 o 
  -9   7   3     1303.22     1283.64     19.62 o 
  -8   7   3      974.28      972.21     14.11 o 
  -7   7   3     1988.30     1934.51     24.35 o 
  -6   7   3      423.92      406.71      7.17 o 
  -5   7   3       55.82       49.53      1.93 o 
  -4   7   3      443.75      459.21      6.50 o 
  -3   7   3     2234.73     2325.80     21.93 o 
  -2   7   3     1698.18     1753.10     21.76 o 
  -1   7   3     1502.58     1542.06     24.10 o 
   0   7   3      172.86      180.78      7.68 o 
   1   7   3      398.02      414.73      8.47 o 
   2   7   3      650.04      654.51     10.11 o 
   3   7   3     1123.37     1118.17     17.30 o 
   4   7   3      647.15      627.80     18.69 o 
   5   7   3      121.64      106.91      4.52 o 
 -11   8   3      520.03      506.73     13.09 o 
 -10   8   3      920.76      862.57     18.21 o 
  -9   8   3     1641.05     1656.41     29.34 o 
  -8   8   3      956.48      955.72     14.14 o 
  -7   8   3       99.23      106.04      3.71 o 
  -6   8   3      883.31      855.52     12.55 o 
  -5   8   3     1252.55     1281.42     16.84 o 
  -4   8   3     1907.13     1963.69     20.43 o 
  -3   8   3      268.10      275.86      5.27 o 
  -2   8   3      635.31      647.32      9.48 o 
  -1   8   3       24.13       25.25      1.70 o 
   0   8   3      248.57      249.79      6.29 o 
   1   8   3      340.62      345.55      7.98 o 
   2   8   3     1038.18     1033.69     17.33 o 
   3   8   3      814.49      801.98     14.00 o 
   4   8   3      141.35      145.91      5.31 o 
 -10   9   3      852.51      820.19     17.85 o 
  -9   9   3     1039.36     1038.71     20.77 o 
  -8   9   3      109.80      130.26      5.77 o 
  -7   9   3      185.95      184.25      5.42 o 
  -6   9   3      630.59      632.75     11.41 o 
  -5   9   3     1380.20     1390.81     20.56 o 
  -4   9   3     1241.29     1242.47     14.28 o 
  -3   9   3      509.21      533.04      8.57 o 
  -2   9   3       79.14       98.59      3.29 o 
  -1   9   3      170.97      165.79      5.85 o 
   0   9   3      193.96      201.19      5.94 o 
   1   9   3     2027.05     2033.59     52.34 o 
   2   9   3     1343.74     1307.89     20.26 o 
 -10  10   3      781.85      790.23     17.80 o 
  -9  10   3      241.50      259.06      8.74 o 
  -8  10   3       62.30       50.03      4.00 o 
  -7  10   3      597.60      598.63     14.05 o 
  -6  10   3     1344.75     1325.17     46.25 o 
  -5  10   3      711.33      742.68     12.83 o 
  -4  10   3      554.22      559.35      9.18 o 
  -3  10   3       28.56       31.76      2.16 o 
  -2  10   3       30.40       26.56      2.41 o 
  -1  10   3      496.51      501.05     16.00 o 
   0  10   3     1064.59     1042.32     27.34 o 
   1  10   3      835.65      827.53     18.42 o 
  -9  11   3      195.16      213.12      8.18 o 
  -8  11   3      566.03      592.09     14.60 o 
  -7  11   3      769.07      740.67     16.77 o 
  -6  11   3      692.23      662.95     26.25 o 
  -5  11   3      366.13      366.56      8.41 o 
  -4  11   3       79.68       84.89      3.95 o 
  -3  11   3      590.32      572.32     13.82 o 
  -2  11   3      889.75      885.08     22.46 o 
  -1  11   3     1203.62     1228.86     24.35 o 
  -6  12   3      156.00      154.04      6.97 o 
  -5  12   3        6.10       10.41      2.11 o 
  -4  12   3      354.13      363.70      8.88 o 
   0 -12   4        4.51        4.47      2.49 o 
   1 -12   4        0.04        1.06      1.45 o 
   2 -12   4       18.43       17.95      1.93 o 
   3 -12   4      752.46      722.32     10.14 o 
   4 -12   4      904.84      902.87     11.84 o 
   5 -12   4     1036.42     1056.23     13.25 o 
   6 -12   4        8.57        2.32      1.31 o 
   7 -12   4      275.27      275.37      9.43 o 
  -2 -11   4      769.92      791.09     18.29 o 
  -1 -11   4      219.14      224.23      8.34 o 
   0 -11   4       71.60       76.25      3.64 o 
   1 -11   4      354.62      346.23      6.79 o 
   2 -11   4     1292.51     1279.32     16.40 o 
   3 -11   4      969.10     1003.61     11.53 o 
   4 -11   4      397.76      420.84      6.33 o 
   5 -11   4        0.35        0.77      0.90 o 
   6 -11   4       70.00       84.53      4.36 o 
   7 -11   4      355.98      360.95     10.58 o 
   8 -11   4      683.80      700.06     22.40 o 
  -3 -10   4     1446.11     1485.47     28.24 o 
  -2 -10   4      186.40      183.31     11.66 o 
  -1 -10   4      204.24      194.38      5.53 o 
   0 -10   4      372.71      370.42      5.69 o 
   1 -10   4     1127.59     1132.91     12.34 o 
   2 -10   4     1447.36     1409.29     14.62 o 
   3 -10   4      960.72      915.93     10.45 o 
   4 -10   4       29.39       27.71      1.62 o 
   5 -10   4      302.39      284.05      4.77 o 
   6 -10   4      938.98      968.39     10.93 o 
   7 -10   4     1030.78      990.84     16.79 o 
   8 -10   4      440.53      459.23     12.11 o 
   9 -10   4       35.29       30.06      3.39 o 
  -4  -9   4      667.42      656.60     12.53 o 
  -3  -9   4      189.65      195.79      7.36 o 
  -2  -9   4        5.52        9.77      1.85 o 
  -1  -9   4      206.50      208.40      3.86 o 
   0  -9   4      741.47      761.63      8.88 o 
   1  -9   4     2314.15     2259.67     21.29 o 
   2  -9   4     1191.39     1125.66     11.88 o 
   3  -9   4        6.81        4.32      0.89 o 
   4  -9   4       55.18       58.45      2.00 o 
   5  -9   4      981.23      976.01     10.70 o 
   6  -9   4      848.79      874.21      9.86 o 
   7  -9   4     1985.96     1983.65     28.41 o 
   8  -9   4      586.38      590.76     13.81 o 
   9  -9   4       60.95       65.45      9.92 o 
  10  -9   4      399.65      415.86     11.71 o 
  -5  -8   4      144.33      147.00      8.34 o 
  -4  -8   4      107.91      105.39      5.26 o 
  -3  -8   4      299.77      283.32      7.14 o 
  -2  -8   4      363.41      361.24      5.84 o 
  -1  -8   4     1486.49     1447.61     14.39 o 
   0  -8   4     1239.34     1232.54     12.53 o 
   1  -8   4     1080.18     1038.83     10.86 o 
   2  -8   4        6.43        8.61      0.93 o 
   3  -8   4      176.72      169.34      3.35 o 
   4  -8   4     1531.68     1517.37     14.86 o 
   5  -8   4     2441.06     2392.18     24.33 o 
   6  -8   4     2450.23     2476.33     22.88 o 
   7  -8   4      202.10      198.61      5.68 o 
   8  -8   4      347.33      328.89      7.85 o 
   9  -8   4      797.53      793.38     17.01 o 
  10  -8   4     1077.80     1095.85     21.94 o 
  -6  -7   4      410.26      400.36      8.80 o 
  -5  -7   4      593.94      584.48     10.94 o 
  -4  -7   4      222.40      235.90      7.07 o 
  -3  -7   4     1874.77     1755.69     25.06 o 
  -2  -7   4     2197.64     2191.33     20.27 o 
  -1  -7   4     2881.50     2866.56     25.65 o 
   0  -7   4      306.71      277.75      4.04 o 
   1  -7   4       11.40       12.59      1.82 o 
   2  -7   4      272.68      250.17      4.39 o 
   3  -7   4     2521.51     2456.30     22.19 o 
   4  -7   4     3374.31     3322.25     32.23 o 
   5  -7   4     2719.09     2743.74     31.87 o 
   6  -7   4      276.96      291.18      4.85 o 
   7  -7   4      236.74      249.31      6.26 o 
   8  -7   4      692.33      701.78     12.59 o 
   9  -7   4     2811.57     2763.18     44.87 o 
  10  -7   4      754.46      728.74     16.17 o 
  -7  -6   4      529.55      523.92     10.35 o 
  -6  -6   4      198.44      182.58      5.30 o 
  -5  -6   4      192.55      192.18      5.26 o 
  -4  -6   4     1078.58     1084.13     16.82 o 
  -3  -6   4     3109.02     2985.82     29.51 o 
  -2  -6   4     1797.87     1737.37     16.18 o 
  -1  -6   4       63.79       59.84      2.33 o 
   0  -6   4      392.75      370.18      4.34 o 
   1  -6   4      162.05      141.50      2.47 o 
   2  -6   4     2016.43     1944.30     19.38 o 
   3  -6   4     2013.20     1984.64     19.85 o 
   4  -6   4     1855.28     1867.79     18.96 o 
   5  -6   4        0.41        3.12      0.94 o 
   6  -6   4       41.03       44.90      2.58 o 
   7  -6   4      560.56      562.24     10.33 o 
   8  -6   4     1201.88     1208.53     18.70 o 
   9  -6   4      633.76      639.61     14.19 o 
  10  -6   4       79.21       82.74      7.20 o 
  -8  -5   4      307.94      313.83      9.47 o 
  -7  -5   4      194.05      197.52      5.52 o 
  -6  -5   4       79.56       87.16      3.54 o 
  -5  -5   4     1093.22     1067.49     15.77 o 
  -4  -5   4     2963.98     2993.99     45.32 o 
  -3  -5   4     2742.32     2731.97     25.37 o 
  -2  -5   4      317.03      306.03      3.69 o 
  -1  -5   4     1083.78     1233.92     11.08 o 
   0  -5   4     2813.94     2770.37     22.99 o 
   1  -5   4     1458.51     1285.15     13.12 o 
   2  -5   4     1634.95     1525.22     15.35 o 
   3  -5   4     2031.07     1965.33     19.47 o 
   4  -5   4     1268.11     1392.30     16.34 o 
   5  -5   4     1031.34     1032.77     11.40 o 
   6  -5   4     1501.38     1544.97     22.08 o 
   7  -5   4     3317.95     3263.25     69.60 o 
   8  -5   4      628.28      624.70     14.43 o 
   9  -5   4      102.34      101.89      7.43 o 
  10  -5   4       71.24       68.57      6.74 o 
  -9  -4   4       30.77       36.18      4.75 o 
  -8  -4   4        4.62        4.76      1.91 o 
  -7  -4   4       90.90       92.06      3.56 o 
  -6  -4   4      371.92      374.51      7.24 o 
  -5  -4   4     2390.42     2325.53     35.17 o 
  -4  -4   4     1857.89     1808.29     15.53 o 
  -3  -4   4     1209.24     1226.05     11.83 o 
  -2  -4   4      101.85      113.87      1.59 o 
  -1  -4   4      782.16      749.16      6.50 o 
   0  -4   4      508.14      425.16      5.03 o 
   1  -4   4     8817.82     8788.85     81.12 o 
   2  -4   4    10313.34    10484.30    124.82 o 
   3  -4   4      365.88      355.29      4.67 o 
   4  -4   4     2201.42     2345.97     22.85 o 
   5  -4   4     3367.73     3417.77     32.65 o 
   6  -4   4      847.29      843.44     12.72 o 
   7  -4   4     2562.65     2486.41     33.12 o 
   8  -4   4      747.62      737.84     35.86 o 
   9  -4   4       50.24       39.78      5.05 o 
  10  -4   4      573.65      525.24     18.61 o 
  -9  -3   4        4.46        5.78      2.53 o 
  -8  -3   4      109.72      110.61      6.89 o 
  -7  -3   4     1583.12     1554.29     46.42 o 
  -6  -3   4     1088.00     1087.51     15.46 o 
  -5  -3   4     2035.49     2013.04     16.93 o 
  -4  -3   4     1633.20     1611.65     13.65 o 
  -3  -3   4       20.87       18.23      0.91 o 
  -2  -3   4     1664.09     1674.98     14.80 o 
  -1  -3   4     5290.58     5154.72     43.44 o 
   0  -3   4    11507.55    10997.92    117.39 o 
   1  -3   4     3039.13     3062.00     24.38 o 
   2  -3   4      544.69      600.92      6.64 o 
   3  -3   4     3140.37     3239.79     30.50 o 
   4  -3   4     2851.43     2864.47     27.31 o 
   5  -3   4     4063.80     3977.55     66.35 o 
   6  -3   4     2009.87     1960.82     22.24 o 
   7  -3   4      289.25      297.88      9.75 o 
   8  -3   4      542.53      490.55     12.67 o 
   9  -3   4      552.08      550.05     18.30 o 
  10  -3   4      848.72      845.64     25.54 o 
 -10  -2   4        4.62        5.40      2.72 o 
  -9  -2   4      100.08      105.79      6.85 o 
  -8  -2   4      514.92      531.44     11.02 o 
  -7  -2   4     3129.87     3161.58     40.56 o 
  -6  -2   4     1075.88     1057.87     12.32 o 
  -5  -2   4      433.63      432.22      4.68 o 
  -4  -2   4     1136.29     1191.31     10.28 o 
  -3  -2   4     1952.92     1839.36     19.52 o 
  -2  -2   4     5029.35     4868.06     47.11 o 
  -1  -2   4    11029.59    10581.79    106.74 o 
   0  -2   4       47.08       61.42      2.14 o 
   1  -2   4       52.88       53.50      1.13 o 
   2  -2   4     1967.60     1979.27     20.03 o 
   3  -2   4     3268.02     3144.06     33.11 o 
   4  -2   4     2453.22     2313.91     22.34 o 
   5  -2   4     1517.84     1514.29     15.42 o 
   6  -2   4      107.70      112.94      2.85 o 
   7  -2   4      108.28       96.05      3.40 o 
   8  -2   4      618.22      601.83     13.98 o 
   9  -2   4     1021.61     1048.83     28.68 o 
  10  -2   4      362.78      319.86     13.67 o 
 -10  -1   4       32.81       35.53      4.63 o 
  -9  -1   4     1111.22     1190.52     40.49 o 
  -8  -1   4     2581.84     2614.69     53.04 o 
  -7  -1   4     3509.49     3547.19     49.22 o 
  -6  -1   4        2.01        4.05      0.82 o 
  -5  -1   4     3107.08     3217.50     24.43 o 
  -4  -1   4     8531.49     8570.85     62.96 o 
  -3  -1   4     4549.79     4581.26     37.93 o 
  -2  -1   4     2705.74     2707.27     27.99 o 
  -1  -1   4     1756.52     1960.10     17.77 o 
   0  -1   4      378.65      403.29      4.46 o 
   1  -1   4     2841.52     2880.23     22.84 o 
   2  -1   4     3148.45     3227.81     27.34 o 
   3  -1   4     5550.26     5686.26     52.21 o 
   4  -1   4     1280.16     1319.05     16.05 o 
   5  -1   4       20.50       12.91      1.06 o 
   6  -1   4       88.82       90.77      3.18 o 
   7  -1   4      764.49      773.52     18.38 o 
   8  -1   4     1597.29     1542.22     74.82 o 
   9  -1   4      579.74      569.92     18.61 o 
 -11   0   4      175.39      175.05      9.46 o 
 -10   0   4      692.54      673.61     20.37 o 
  -9   0   4     1120.73     1126.68     21.76 o 
  -8   0   4      753.45      748.24     13.47 o 
  -7   0   4      460.23      482.37      7.75 o 
  -6   0   4       13.34       13.13      1.79 o 
  -5   0   4     1975.77     1909.10     25.28 o 
  -4   0   4     6509.25     6696.01     57.17 o 
  -3   0   4     5327.41     5502.30     39.95 o 
  -2   0   4      713.32      698.44      6.30 o 
  -1   0   4     1118.88     1187.71     12.44 o 
   0   0   4      546.01      619.32      6.39 o 
   1   0   4      764.23      741.02      8.54 o 
   2   0   4     6164.40     6055.78    122.25 o 
   3   0   4     6639.58     7026.16     92.06 o 
   4   0   4      182.42      169.23      2.78 o 
   5   0   4      485.63      475.10      8.22 o 
   6   0   4      382.80      403.57     11.44 o 
   7   0   4     1770.95     1769.43     27.50 o 
   8   0   4     1972.55     1905.00     45.03 o 
   9   0   4      174.45      185.47      9.57 o 
 -11   1   4      426.52      439.86     15.93 o 
 -10   1   4      422.48      433.25     19.68 o 
  -9   1   4      971.31      958.03     18.91 o 
  -8   1   4       50.97       46.31      2.20 o 
  -7   1   4      424.79      449.08      7.33 o 
  -6   1   4     1962.76     1909.05     27.10 o 
  -5   1   4     1335.18     1288.76     11.05 o 
  -4   1   4     5039.48     5126.85     54.43 o 
  -3   1   4     2136.22     2144.94     18.45 o 
  -2   1   4      433.55      427.43      6.72 o 
  -1   1   4     9167.16     9404.10     85.26 o 
   0   1   4       59.40       47.41      1.97 o 
   1   1   4     7530.06     7840.31     72.72 o 
   2   1   4     1673.41     1654.62     14.58 o 
   3   1   4      522.84      539.37      7.81 o 
   4   1   4      565.62      514.78     10.17 o 
   5   1   4     1576.29     1555.07     21.42 o 
   6   1   4     2629.32     2663.64     38.52 o 
   7   1   4     1627.24     1609.18     25.84 o 
   8   1   4       15.50       21.14      3.64 o 
   9   1   4      321.87      263.84     11.95 o 
 -11   2   4      522.22      470.37     16.50 o 
 -10   2   4      321.42      343.64     13.31 o 
  -9   2   4      127.11      124.88      4.12 o 
  -8   2   4       19.04       19.38      2.87 o 
  -7   2   4     3478.95     3468.76     40.03 o 
  -6   2   4     3647.84     3602.05     40.99 o 
  -5   2   4     4819.95     4970.45     55.18 o 
  -4   2   4     1186.77     1246.31     11.27 o 
  -3   2   4     1422.38     1500.97     13.97 o 
  -2   2   4     1459.42     1572.18     16.72 o 
  -1   2   4    12227.97    12631.16    121.82 o 
   0   2   4     8199.07     8510.54     91.13 o 
   1   2   4     1894.20     1895.60     42.51 o 
   2   2   4        2.04        2.48      0.54 o 
   3   2   4      869.67      829.12     10.51 o 
   4   2   4     1892.91     1929.76     22.13 o 
   5   2   4     2375.83     2422.86     32.04 o 
   6   2   4     2883.29     2893.71     41.31 o 
   7   2   4       10.09       23.39      9.86 o 
   8   2   4      229.66      197.80      9.80 o 
 -11   3   4      580.78      572.77     23.66 o 
 -10   3   4        0.62        0.62      1.26 o 
  -9   3   4      189.79      187.01     19.84 o 
  -8   3   4     3834.47     3837.06     44.71 o 
  -7   3   4     3694.81     3709.64     42.69 o 
  -6   3   4     1717.21     1733.16     21.06 o 
  -5   3   4        7.78        4.83      0.52 o 
  -4   3   4     1606.14     1818.63     16.09 o 
  -3   3   4     3287.98     3415.27     29.05 o 
  -2   3   4     1832.57     1646.76     19.85 o 
  -1   3   4     2064.21     2042.50     18.78 o 
   0   3   4     1014.67     1057.68     12.16 o 
   1   3   4      830.47      964.99     11.38 o 
   2   3   4     1283.22     1239.84     12.73 o 
   3   3   4     2783.00     2751.12     30.25 o 
   4   3   4     1519.81     1513.29     18.20 o 
   5   3   4      721.95      713.15     10.39 o 
   6   3   4       56.49       54.46      3.04 o 
   7   3   4       29.39       24.98      8.33 o 
 -11   4   4        5.64       10.49      3.29 o 
 -10   4   4      298.58      289.03      8.67 o 
  -9   4   4     1484.09     1452.41     25.44 o 
  -8   4   4     1691.05     1658.62     21.31 o 
  -7   4   4     1631.02     1665.91     20.94 o 
  -6   4   4      138.47      139.06      3.37 o 
  -5   4   4     1477.54     1572.19     16.53 o 
  -4   4   4     1890.84     1896.12     18.64 o 
  -3   4   4     2272.00     2190.35     17.75 o 
  -2   4   4     1362.68     1332.80     13.30 o 
  -1   4   4     1047.27     1073.92     11.66 o 
   0   4   4      113.44      145.85      2.95 o 
   1   4   4     1495.67     1531.27     19.68 o 
   2   4   4     2276.21     2273.33     28.69 o 
   3   4   4     1653.61     1645.98     20.54 o 
   4   4   4     1235.80     1230.93     15.71 o 
   5   4   4       70.01       74.37      2.97 o 
   6   4   4       72.56       70.08      4.19 o 
   7   4   4      566.00      561.56     13.22 o 
 -11   5   4      352.60      345.57     16.35 o 
 -10   5   4      964.15      952.29     29.92 o 
  -9   5   4      542.60      538.76     13.63 o 
  -8   5   4      833.79      805.95     11.98 o 
  -7   5   4       21.79       26.12      2.10 o 
  -6   5   4      157.36      167.16      3.85 o 
  -5   5   4     2050.35     2047.65     19.14 o 
  -4   5   4     1976.27     1964.63     18.35 o 
  -3   5   4     3205.01     3287.17     32.73 o 
  -2   5   4     1361.29     1512.40     16.03 o 
  -1   5   4      171.03      160.77      2.92 o 
   0   5   4      597.78      615.57      7.64 o 
   1   5   4     2297.42     2323.17     29.13 o 
   2   5   4     2061.92     2041.59     26.59 o 
   3   5   4     1644.88     1622.81     22.17 o 
   4   5   4       12.11       13.55      1.76 o 
   5   5   4      532.40      532.08     10.15 o 
   6   5   4      606.10      619.56     14.17 o 
 -11   6   4      254.87      247.85      8.38 o 
 -10   6   4     1169.11     1136.84     21.79 o 
  -9   6   4     1515.28     1494.92     21.94 o 
  -8   6   4      534.28      529.92      8.93 o 
  -7   6   4      598.41      600.62      9.42 o 
  -6   6   4     1873.26     1822.32     22.58 o 
  -5   6   4     4224.94     4276.15     46.13 o 
  -4   6   4     2406.77     2395.61     22.29 o 
  -3   6   4     1301.43     1374.25     15.00 o 
  -2   6   4      189.13      172.68      3.23 o 
  -1   6   4     1198.12     1300.26     15.65 o 
   0   6   4     2493.28     2559.29     28.58 o 
   1   6   4     2158.42     2184.23     35.12 o 
   2   6   4      891.33      862.95     20.23 o 
   3   6   4      113.92      110.04      4.81 o 
   4   6   4      178.47      184.70      5.40 o 
   5   6   4     1120.51     1106.67     17.63 o 
 -11   7   4      819.75      809.53     17.59 o 
 -10   7   4      575.34      545.38     13.10 o 
  -9   7   4      121.85      123.63      5.49 o 
  -8   7   4       94.92      104.72      3.51 o 
  -7   7   4     2576.66     2535.36     30.83 o 
  -6   7   4     1671.88     1679.50     21.28 o 
  -5   7   4     1569.29     1616.55     18.79 o 
  -4   7   4      108.18      107.52      2.68 o 
  -3   7   4      187.54      188.56      4.01 o 
  -2   7   4      333.35      349.19      6.06 o 
  -1   7   4     2213.94     2309.84     26.36 o 
   0   7   4     1222.47     1258.49     21.73 o 
   1   7   4      543.74      527.54     14.14 o 
   2   7   4       42.85       41.83      2.36 o 
   3   7   4      224.10      225.08      6.39 o 
   4   7   4      502.74      517.07     10.42 o 
 -11   8   4      109.78      106.15      5.66 o 
 -10   8   4       15.68       19.02      2.86 o 
  -9   8   4      229.78      227.24      7.66 o 
  -8   8   4     1954.14     1877.71     28.36 o 
  -7   8   4     3252.48     3212.73     44.56 o 
  -6   8   4      813.91      844.24     12.40 o 
  -5   8   4       71.33       71.36      2.64 o 
  -4   8   4     1426.84     1463.93     15.98 o 
  -3   8   4      314.63      341.25      6.11 o 
  -2   8   4     1418.98     1504.04     18.48 o 
  -1   8   4     1268.50     1311.33     17.51 o 
   0   8   4      504.88      502.06      9.82 o 
   1   8   4      166.32      164.81      5.31 o 
   2   8   4      574.80      560.39     11.25 o 
   3   8   4      289.64      299.53      7.53 o 
 -10   9   4      446.73      429.76     11.73 o 
  -9   9   4     1097.07     1091.83     21.62 o 
  -8   9   4      724.78      752.79     16.27 o 
  -7   9   4      700.25      729.95     15.60 o 
  -6   9   4      343.40      350.43      9.49 o 
  -5   9   4      187.84      194.44      6.70 o 
  -4   9   4      559.38      554.38      9.60 o 
  -3   9   4     2456.51     2516.54     29.18 o 
  -2   9   4     1530.30     1589.41     19.81 o 
  -1   9   4      132.07      143.11      4.76 o 
   0   9   4       79.12       77.92      3.77 o 
   1   9   4      223.18      224.88      6.63 o 
   2   9   4       71.31       85.97      4.07 o 
 -10  10   4      406.82      401.91     11.61 o 
  -9  10   4      981.56     1037.03     21.29 o 
  -8  10   4      679.12      734.86     16.41 o 
  -7  10   4       45.04       48.79      3.85 o 
  -6  10   4      306.48      301.70      9.07 o 
  -5  10   4      740.83      777.78     13.39 o 
  -4  10   4      696.18      694.70     12.39 o 
  -3  10   4      770.92      783.51     13.50 o 
  -2  10   4      244.38      235.50      7.90 o 
  -1  10   4       93.89      102.08      5.28 o 
   0  10   4      127.57      126.66      6.11 o 
  -8  11   4      142.90      154.11      6.82 o 
  -7  11   4      328.36      324.81     10.11 o 
  -6  11   4      772.70      792.71     17.39 o 
  -5  11   4      775.45      776.35     13.81 o 
  -4  11   4      289.85      284.82      7.36 o 
  -3  11   4      357.28      344.00     10.14 o 
  -2  11   4        9.96        9.04      3.64 o 
  -1  11   4      299.76      313.11     14.03 o 
   0 -12   5      573.61      542.41     11.08 o 
   1 -12   5      818.08      790.10     13.47 o 
   2 -12   5      165.86      161.08      5.00 o 
   3 -12   5       10.98       10.76      1.54 o 
   4 -12   5      210.65      207.25      4.71 o 
   5 -12   5     1033.17     1020.01     12.94 o 
   6 -12   5      931.40      945.60     12.23 o 
   7 -12   5      625.60      682.84     16.39 o 
  -2 -11   5      645.04      633.26     15.76 o 
  -1 -11   5      809.79      769.89     13.55 o 
   0 -11   5      969.98      909.05     13.22 o 
   1 -11   5      152.71      149.79      3.85 o 
   2 -11   5      196.43      180.91      4.25 o 
   3 -11   5      657.39      625.02      8.24 o 
   4 -11   5      930.10      944.89     11.91 o 
   5 -11   5     1082.48     1121.74     14.17 o 
   6 -11   5      321.63      336.26      6.38 o 
   7 -11   5        0.68       -0.41      2.05 o 
   8 -11   5      153.50      161.10      6.99 o 
  -3 -10   5      500.92      503.54     13.59 o 
  -2 -10   5     1547.69     1521.54     28.68 o 
  -1 -10   5     1057.20      972.47     13.54 o 
   0 -10   5      117.67      112.06      3.34 o 
   1 -10   5      485.11      445.95      6.36 o 
   2 -10   5      700.33      683.18      8.46 o 
   3 -10   5     1193.82     1168.57     12.62 o 
   4 -10   5      784.59      764.21      9.18 o 
   5 -10   5      580.62      559.89      7.41 o 
   6 -10   5        6.67        5.74      1.29 o 
   7 -10   5      138.55      145.27      8.48 o 
   8 -10   5      558.36      560.65     13.79 o 
   9 -10   5      581.80      575.23     14.33 o 
  -5  -9   5        3.78        3.38      2.28 o 
  -4  -9   5      288.39      315.12      9.80 o 
  -3  -9   5     1791.56     1766.23     31.28 o 
  -2  -9   5     1101.86     1072.30     13.05 o 
  -1  -9   5       17.27       18.99      1.34 o 
   0  -9   5      210.35      202.72      3.74 o 
   1  -9   5      950.03      981.77     10.72 o 
   2  -9   5      261.43      286.05      4.56 o 
   3  -9   5     1212.81     1156.12     12.17 o 
   4  -9   5      912.93      870.02      9.80 o 
   5  -9   5      168.20      156.17      3.29 o 
   6  -9   5       65.60       60.45      2.42 o 
   7  -9   5     1670.79     1662.16     24.64 o 
   8  -9   5      962.19      975.92     19.76 o 
   9  -9   5      774.65      802.43     17.53 o 
  -6  -8   5      329.59      334.81      8.29 o 
  -5  -8   5      568.87      563.32     11.06 o 
  -4  -8   5      758.76      770.07     16.50 o 
  -3  -8   5      467.51      464.94      9.66 o 
  -2  -8   5      505.55      484.95      6.30 o 
  -1  -8   5      209.43      204.51      3.59 o 
   0  -8   5     1919.53     1903.17     18.07 o 
   1  -8   5     2875.05     2799.34     25.38 o 
   2  -8   5      625.50      607.99      7.24 o 
   3  -8   5      871.80      894.38      9.68 o 
   4  -8   5        0.01        3.37      1.49 o 
   5  -8   5      118.33      133.17      3.19 o 
   6  -8   5     2942.87     2971.55     31.83 o 
   7  -8   5     2164.06     2180.51     41.28 o 
   8  -8   5      450.01      453.73      9.66 o 
   9  -8   5        2.53        2.91      1.98 o 
  10  -8   5       99.93      115.84      7.93 o 
  -6  -7   5      753.93      761.76     13.39 o 
  -5  -7   5     2128.48     2115.86     39.41 o 
  -4  -7   5      886.38      903.81     15.70 o 
  -3  -7   5      271.49      262.69      5.56 o 
  -2  -7   5      555.83      552.51      6.62 o 
  -1  -7   5     1918.57     1853.71     17.38 o 
   0  -7   5     2390.22     2376.53     21.61 o 
   1  -7   5     4625.48     4507.47     38.95 o 
   2  -7   5      587.70      576.63      7.68 o 
   3  -7   5      215.10      227.58      3.96 o 
   4  -7   5      670.71      619.93      7.91 o 
   5  -7   5     1960.79     1965.80     20.34 o 
   6  -7   5     2225.15     2268.58     23.23 o 
   7  -7   5     1197.11     1247.40     19.10 o 
   8  -7   5       88.03       95.15      6.36 o 
   9  -7   5      203.79      205.00      7.30 o 
  10  -7   5      407.57      388.28     15.70 o 
  -7  -6   5      549.97      532.67     14.11 o 
  -6  -6   5     1085.56     1066.15     16.54 o 
  -5  -6   5      996.34      975.23     13.50 o 
  -4  -6   5       17.85       20.51      2.24 o 
  -3  -6   5     1471.72     1448.22     13.95 o 
  -2  -6   5     1978.42     1992.24     17.42 o 
  -1  -6   5     1918.55     1841.94     16.14 o 
   0  -6   5     1108.26     1032.82      9.72 o 
   1  -6   5      456.44      438.89      5.72 o 
   2  -6   5      571.03      526.73      6.58 o 
   3  -6   5     1126.78     1045.35     12.16 o 
   4  -6   5     2226.20     2137.07     21.49 o 
   5  -6   5     1083.07     1101.58     13.65 o 
   6  -6   5      311.95      323.96      5.11 o 
   7  -6   5        1.12        2.84      1.62 o 
   8  -6   5        0.95        6.09      1.59 o 
   9  -6   5      438.09      440.20     16.35 o 
  10  -6   5      955.55      940.44     27.87 o 
  -8  -5   5      796.71      794.90     17.09 o 
  -7  -5   5      891.11      866.83     16.01 o 
  -6  -5   5      652.37      651.56     11.13 o 
  -5  -5   5        8.26        7.07      1.37 o 
  -4  -5   5     1077.09     1070.57     10.27 o 
  -3  -5   5     2987.51     2969.53     22.31 o 
  -2  -5   5     3265.01     3166.88     51.97 o 
  -1  -5   5      848.95      861.86      7.58 o 
   0  -5   5       80.32       74.02      1.75 o 
   1  -5   5      527.79      585.98      6.84 o 
   2  -5   5      906.82      853.30     10.77 o 
   3  -5   5     1901.30     1691.32     17.08 o 
   4  -5   5     3335.34     3333.18     31.99 o 
   5  -5   5     2476.69     2498.48     27.17 o 
   6  -5   5       29.63       36.81      1.77 o 
   7  -5   5     1689.67     1649.70     23.45 o 
   8  -5   5     1426.76     1417.52     21.24 o 
   9  -5   5     1084.87     1077.97     29.90 o 
  10  -5   5      189.59      185.70     10.64 o 
  -9  -4   5      503.64      491.85     17.15 o 
  -8  -4   5      557.05      544.14     12.79 o 
  -7  -4   5      199.30      206.27      7.12 o 
  -6  -4   5       32.90       33.57      1.92 o 
  -5  -4   5      589.33      583.70     11.11 o 
  -4  -4   5      963.64      912.00      8.66 o 
  -3  -4   5     3767.07     3742.40     27.51 o 
  -2  -4   5      842.49      766.47      7.26 o 
  -1  -4   5     2990.68     3019.54     32.39 o 
   0  -4   5      100.10       90.89      1.66 o 
   1  -4   5     3296.15     3266.62     30.69 o 
   2  -4   5      738.69      615.24      8.75 o 
   3  -4   5     4317.62     4286.97     40.10 o 
   4  -4   5     3043.43     3072.71     29.45 o 
   5  -4   5      697.37      672.45      8.09 o 
   6  -4   5     1063.75     1082.50     15.79 o 
   7  -4   5     3483.87     3461.83     44.80 o 
   8  -4   5     1127.92     1119.05     22.27 o 
   9  -4   5      442.92      461.22     16.69 o 
  10  -4   5       40.19       30.59      5.02 o 
  -9  -3   5      644.37      641.83     19.91 o 
  -8  -3   5      541.12      552.29     12.53 o 
  -7  -3   5       22.05       20.70      2.72 o 
  -6  -3   5      167.48      169.15      4.26 o 
  -5  -3   5     2145.62     2037.94     21.24 o 
  -4  -3   5     3833.14     3815.27     33.28 o 
  -3  -3   5     3086.58     3067.72     40.20 o 
  -2  -3   5     1158.41     1114.62     11.04 o 
  -1  -3   5      238.29      251.89      2.83 o 
   0  -3   5     4527.42     4548.22     38.18 o 
   1  -3   5     5823.12     5647.11     47.25 o 
   2  -3   5     5549.23     5385.22     49.58 o 
   3  -3   5     1502.44     1497.63     15.04 o 
   4  -3   5        4.14        3.77      0.89 o 
   5  -3   5      841.33      892.08     11.29 o 
   6  -3   5     2291.95     2296.05     25.84 o 
   7  -3   5     2059.09     2071.71     27.96 o 
   8  -3   5      712.73      710.34     23.30 o 
   9  -3   5       23.89       23.82      4.25 o 
  10  -3   5      300.30      326.87     14.28 o 
 -10  -2   5      759.92      767.53     23.09 o 
  -9  -2   5      185.16      191.09     11.01 o 
  -8  -2   5      338.28      348.26      8.31 o 
  -7  -2   5      374.75      368.55      6.85 o 
  -6  -2   5      170.54      156.32      2.85 o 
  -5  -2   5     4710.84     4654.14     37.05 o 
  -4  -2   5     4189.00     4274.21     32.65 o 
  -3  -2   5     1145.56     1157.28     14.71 o 
  -2  -2   5     8492.47     8663.32    128.10 o 
  -1  -2   5     9240.50     9195.37    117.78 o 
   0  -2   5     2211.58     2056.63     17.76 o 
   1  -2   5     2471.01     2292.15     28.46 o 
   2  -2   5       13.45       29.50      1.41 o 
   3  -2   5       20.38       28.69      1.30 o 
   4  -2   5      686.08      669.46     10.24 o 
   5  -2   5     2557.03     2552.81     31.36 o 
   6  -2   5     2084.34     2115.18     28.10 o 
   7  -2   5      389.69      418.38     11.03 o 
   8  -2   5      150.71      139.64      6.04 o 
   9  -2   5      110.86      109.27      7.43 o 
 -10  -1   5       44.61       42.50      4.75 o 
  -9  -1   5       37.30       49.70      3.69 o 
  -8  -1   5      489.19      496.84     10.23 o 
  -7  -1   5     2046.80     2079.23     25.29 o 
  -6  -1   5     6235.05     6410.87     51.36 o 
  -5  -1   5     3840.08     3821.00     28.79 o 
  -4  -1   5     1187.05     1260.15     22.28 o 
  -3  -1   5     5897.68     6355.13     52.80 o 
  -2  -1   5     4448.38     4429.86     40.35 o 
  -1  -1   5     3136.70     3054.69     27.38 o 
   0  -1   5     6335.44     6299.08     59.45 o 
   1  -1   5      353.14      352.44      3.82 o 
   2  -1   5      590.15      629.56      6.86 o 
   3  -1   5     3654.04     3872.09     36.12 o 
   4  -1   5     2380.50     2385.82     23.11 o 
   5  -1   5     2001.24     2031.46     22.76 o 
   6  -1   5      429.92      438.01      8.13 o 
   7  -1   5        9.95       11.37      1.65 o 
   8  -1   5      114.62      103.53      6.89 o 
   9  -1   5      510.62      494.15     17.15 o 
 -11   0   5       64.38       66.77      5.93 o 
 -10   0   5        8.04        8.32      2.11 o 
  -9   0   5      468.78      487.90     11.70 o 
  -8   0   5      771.63      797.51     11.67 o 
  -7   0   5     1149.67     1200.20     15.71 o 
  -6   0   5     2214.91     2228.88     46.99 o 
  -5   0   5      539.61      552.69      6.78 o 
  -4   0   5      427.57      416.05      4.06 o 
  -3   0   5     6518.67     6549.74     54.18 o 
  -2   0   5     2760.00     2764.35     23.52 o 
  -1   0   5     2450.23     2567.02     25.89 o 
   0   0   5     1724.48     1849.92     17.91 o 
   1   0   5       25.04       21.80      1.15 o 
   2   0   5     1278.49     1272.56     12.68 o 
   3   0   5     2579.02     2629.67     25.11 o 
   4   0   5     2728.82     2743.38     26.35 o 
   5   0   5      871.34      877.32     13.33 o 
   6   0   5        5.50        7.94      1.33 o 
   7   0   5      398.04      400.78      9.93 o 
   8   0   5      205.74      214.95      9.92 o 
   9   0   5      709.01      682.41     21.40 o 
 -11   1   5        1.24        1.34      2.45 o 
 -10   1   5      629.69      631.58     33.87 o 
  -9   1   5      990.79      981.49     48.89 o 
  -8   1   5      662.15      672.11     10.25 o 
  -7   1   5     1286.34     1305.70     19.87 o 
  -6   1   5       39.01       46.67      1.85 o 
  -5   1   5     1672.18     1730.58     15.93 o 
  -4   1   5     4948.76     5005.30     40.47 o 
  -3   1   5     3300.71     3405.93     28.99 o 
  -2   1   5      292.66      266.50      4.18 o 
  -1   1   5     2057.40     2212.04     22.60 o 
   0   1   5       50.33       33.09      0.80 o 
   1   1   5     2841.86     2915.26     35.54 o 
   2   1   5     3090.69     3085.22     32.71 o 
   3   1   5     6289.18     6370.22     58.64 o 
   4   1   5      162.54      165.20      9.72 o 
   5   1   5       87.66       98.39      3.39 o 
   6   1   5      344.69      359.76      7.48 o 
   7   1   5      736.55      726.74     12.63 o 
   8   1   5      813.09      789.43     23.09 o 
 -11   2   5      595.07      579.03     18.72 o 
 -10   2   5      718.75      725.92     18.45 o 
  -9   2   5     1543.42     1553.29     22.21 o 
  -8   2   5     1438.78     1457.36     18.96 o 
  -7   2   5        1.48        3.05      2.09 o 
  -6   2   5      659.76      646.92      9.14 o 
  -5   2   5     7217.39     7464.95     66.04 o 
  -4   2   5     3850.23     3800.33     37.75 o 
  -3   2   5     4950.16     5036.61     48.44 o 
  -2   2   5       32.44       39.29      1.98 o 
  -1   2   5      608.52      567.35      6.39 o 
   0   2   5     3701.04     3945.90     33.77 o 
   1   2   5     2710.80     2779.56     26.29 o 
   2   2   5     4112.60     4153.31     43.68 o 
   3   2   5      724.45      743.15     11.56 o 
   4   2   5      246.50      249.98      5.53 o 
   5   2   5      167.82      174.71      4.75 o 
   6   2   5     2184.49     2201.35     30.17 o 
   7   2   5     2951.03     2948.69     67.62 o 
   8   2   5      847.94      805.17     23.78 o 
 -11   3   5     1311.11     1307.55     33.85 o 
 -10   3   5     1738.67     1708.23     30.44 o 
  -9   3   5     1034.45     1014.40     16.50 o 
  -8   3   5      563.79      546.40      8.85 o 
  -7   3   5     1384.48     1380.19     17.67 o 
  -6   3   5     3030.27     3020.61     34.98 o 
  -5   3   5     3382.01     3347.70     37.00 o 
  -4   3   5     1714.87     1766.43     15.67 o 
  -3   3   5      274.44      315.80      3.53 o 
  -2   3   5     2340.76     2525.90     23.98 o 
  -1   3   5     3381.68     3469.01     34.14 o 
   0   3   5     1434.20     1286.48     16.56 o 
   1   3   5     1246.72     1274.43     12.99 o 
   2   3   5      661.05      705.01      7.98 o 
   3   3   5      128.82      135.55      3.29 o 
   4   3   5      218.55      215.21      4.56 o 
   5   3   5     2265.93     2245.33     30.56 o 
   6   3   5     1242.89     1231.76     19.06 o 
   7   3   5      557.02      558.16     12.92 o 
 -11   4   5      439.10      436.44     11.36 o 
 -10   4   5      188.58      183.16      6.60 o 
  -9   4   5        9.00       15.71      2.64 o 
  -8   4   5      400.21      378.07      6.93 o 
  -7   4   5     2572.91     2581.97     30.83 o 
  -6   4   5     2969.98     2971.23     34.53 o 
  -5   4   5     2903.86     3034.43     27.76 o 
  -4   4   5       10.47       15.07      0.79 o 
  -3   4   5     3681.24     4105.81     42.39 o 
  -2   4   5     4627.76     4908.15     43.85 o 
  -1   4   5      599.38      514.94      6.41 o 
   0   4   5     1183.20     1217.80     16.35 o 
   1   4   5      694.27      714.77     12.28 o 
   2   4   5        2.08        4.89      1.05 o 
   3   4   5     2343.89     2305.72     26.28 o 
   4   4   5     1253.82     1242.60     15.95 o 
   5   4   5      634.62      644.96     11.76 o 
   6   4   5      183.78      184.22      6.68 o 
 -11   5   5       28.78       30.61      3.29 o 
 -10   5   5      133.36      129.11      5.63 o 
  -9   5   5      673.15      641.64     13.76 o 
  -8   5   5      989.31      989.61     13.98 o 
  -7   5   5     1520.10     1538.20     19.59 o 
  -6   5   5     1251.92     1165.96     15.17 o 
  -5   5   5        8.53       10.13      0.95 o 
  -4   5   5      844.64      889.06      8.82 o 
  -3   5   5     3752.89     3798.08     36.78 o 
  -2   5   5     2084.32     2119.58     27.89 o 
  -1   5   5     1922.63     2079.69     21.63 o 
   0   5   5      857.85      941.50     13.38 o 
   1   5   5      589.50      546.82     22.69 o 
   2   5   5     1222.97     1232.27     17.42 o 
   3   5   5     1740.58     1719.22     23.41 o 
   4   5   5      237.31      240.43      6.03 o 
   5   5   5      344.09      348.55      7.87 o 
   6   5   5        0.81       -0.52      1.65 o 
 -11   6   5      277.38      271.29      8.77 o 
 -10   6   5      703.83      699.21     15.27 o 
  -9   6   5      650.17      664.65     14.33 o 
  -8   6   5      464.20      464.04     11.00 o 
  -7   6   5     2229.84     2120.81     26.10 o 
  -6   6   5      515.98      503.10      8.02 o 
  -5   6   5      435.66      402.08      5.82 o 
  -4   6   5     4827.64     4872.84     54.76 o 
  -3   6   5     3731.11     3927.88     39.75 o 
  -2   6   5      429.41      465.88      8.74 o 
  -1   6   5      345.10      361.19      5.90 o 
   0   6   5       10.91       10.69      1.20 o 
   1   6   5      607.64      638.15     10.60 o 
   2   6   5     2390.23     2350.06     30.77 o 
   3   6   5     2439.99     2390.71     31.68 o 
   4   6   5       47.43       37.68      2.69 o 
   5   6   5        8.60       11.64      2.00 o 
 -11   7   5      354.89      352.26     10.34 o 
 -10   7   5      315.36      312.84      9.25 o 
  -9   7   5     1829.03     1788.25     30.95 o 
  -8   7   5      339.79      306.23      7.60 o 
  -7   7   5       90.36       89.21      3.79 o 
  -6   7   5      442.70      411.92      7.18 o 
  -5   7   5      876.90      928.45     12.47 o 
  -4   7   5     1160.94     1235.93     14.12 o 
  -3   7   5     1214.89     1259.40     15.50 o 
  -2   7   5      638.24      651.14      9.28 o 
  -1   7   5      209.78      218.54      4.55 o 
   0   7   5      585.99      620.65     10.99 o 
   1   7   5     2053.07     2077.25     24.70 o 
   2   7   5      903.28      889.07     15.77 o 
   3   7   5      167.19      156.53      5.08 o 
   4   7   5        0.04        1.18      1.43 o 
 -11   8   5      584.61      565.66     13.98 o 
 -10   8   5      996.28      980.12     19.95 o 
  -9   8   5     1200.99     1151.51     22.13 o 
  -8   8   5      239.40      223.95      6.77 o 
  -7   8   5     1591.63     1618.68     24.79 o 
  -6   8   5     3008.50     3018.72     47.52 o 
  -5   8   5     1170.34     1235.62     17.98 o 
  -4   8   5      331.33      348.08     14.91 o 
  -3   8   5       19.33       22.18      1.64 o 
  -2   8   5      577.02      616.76      9.30 o 
  -1   8   5      994.10     1030.96     16.20 o 
   0   8   5     1417.76     1421.36     29.80 o 
   1   8   5      953.07      953.91     24.72 o 
   2   8   5       61.04       70.31      3.16 o 
   3   8   5       96.27       96.17      4.30 o 
 -10   9   5      236.58      240.60      8.83 o 
  -9   9   5       15.40       21.30      2.96 o 
  -8   9   5      572.58      590.43     13.82 o 
  -7   9   5     1508.40     1480.15     26.65 o 
  -6   9   5     2078.06     2043.99     38.17 o 
  -5   9   5      685.05      702.06     14.83 o 
  -4   9   5        8.86       10.48      1.74 o 
  -3   9   5     1302.61     1365.10     23.65 o 
  -2   9   5      367.16      400.66      8.85 o 
  -1   9   5      829.28      834.51     17.36 o 
   0   9   5      545.17      531.64     13.11 o 
   1   9   5      217.62      225.33     10.37 o 
  -9  10   5      612.16      637.46     15.15 o 
  -8  10   5      859.71      870.10     18.53 o 
  -7  10   5      887.61      912.69     18.98 o 
  -6  10   5      394.91      418.03     11.09 o 
  -5  10   5        0.41        3.59      1.45 o 
  -4  10   5      491.65      518.82     10.27 o 
  -3  10   5     1408.16     1492.31     36.40 o 
  -2  10   5      325.45      326.69     14.24 o 
  -1  10   5      158.11      145.42      6.36 o 
   0  10   5       21.57       20.61      3.04 o 
  -8  11   5      402.10      378.63     17.11 o 
  -7  11   5      255.88      261.70     13.52 o 
  -6  11   5      187.32      197.87     11.49 o 
  -5  11   5      131.26      146.99      6.58 o 
  -4  11   5     1108.20     1191.96     19.01 o 
  -3  11   5     1509.44     1525.18     41.08 o 
  -2  11   5      135.51      137.57      9.46 o 
   0 -12   6       53.19       56.71      3.45 o 
   1 -12   6      649.77      651.76      9.58 o 
   2 -12   6     1127.11     1096.14     13.77 o 
   3 -12   6      961.70      946.21     12.32 o 
   4 -12   6       15.85        9.82      1.47 o 
   5 -12   6      150.15      158.68      4.17 o 
   6 -12   6      403.75      409.96      7.05 o 
   7 -12   6      405.10      375.37     11.36 o 
  -2 -11   6       14.00       12.96      2.87 o 
  -1 -11   6      300.09      282.14      6.26 o 
   0 -11   6     1743.98     1725.93     19.16 o 
   1 -11   6     1200.96     1141.40     13.82 o 
   2 -11   6      507.54      479.28      7.50 o 
   3 -11   6       13.95       19.25      1.61 o 
   4 -11   6      240.52      232.00      4.83 o 
   5 -11   6      595.16      601.94      8.71 o 
   6 -11   6      717.07      756.26     10.20 o 
   7 -11   6      689.33      715.45     18.00 o 
   8 -11   6      308.84      327.59     10.36 o 
  -3 -10   6       35.69       29.51      3.50 o 
  -2 -10   6      212.92      215.26      6.02 o 
  -1 -10   6      413.72      422.67      6.69 o 
   0 -10   6     1852.90     1802.73     18.01 o 
   1 -10   6     1886.43     1776.56     18.17 o 
   2 -10   6        3.12        3.55      0.96 o 
   3 -10   6      736.18      677.53      8.46 o 
   4 -10   6     1256.28     1223.58     13.14 o 
   5 -10   6      744.48      742.19      9.08 o 
   6 -10   6      380.11      400.03      8.61 o 
   7 -10   6      431.27      410.74     11.14 o 
   8 -10   6       15.54       15.09      2.72 o 
   9 -10   6      250.67      268.31      9.18 o 
  -5  -9   6       71.95       66.63      5.27 o 
  -4  -9   6       12.38       10.03      2.44 o 
  -3  -9   6       82.64       77.82      5.00 o 
  -2  -9   6      551.23      539.94      7.91 o 
  -1  -9   6     2283.98     2175.56     20.78 o 
   0  -9   6      497.68      488.41      6.51 o 
   1  -9   6       17.57       14.22      1.32 o 
   2  -9   6       61.00       51.89      1.88 o 
   3  -9   6      440.98      473.64      6.35 o 
   4  -9   6      983.13      988.60     10.87 o 
   5  -9   6     1642.27     1576.43     18.21 o 
   6  -9   6      668.10      689.61      9.37 o 
   7  -9   6       33.83       37.63      2.87 o 
   8  -9   6      385.34      388.71     10.72 o 
   9  -9   6     1350.76     1392.44     26.31 o 
  -6  -8   6       67.35       57.58      3.49 o 
  -5  -8   6       18.89       17.40      2.18 o 
  -4  -8   6      170.59      183.02      6.83 o 
  -3  -8   6     1727.64     1621.43     20.58 o 
  -2  -8   6     2587.31     2521.58     26.50 o 
  -1  -8   6      742.39      744.79      8.50 o 
   0  -8   6      259.45      237.08      3.91 o 
   1  -8   6      166.12      160.47      4.07 o 
   2  -8   6      910.71      952.83     10.22 o 
   3  -8   6     2009.95     2081.89     21.49 o 
   4  -8   6     2136.55     2062.98     21.46 o 
   5  -8   6      808.91      792.01     12.80 o 
   6  -8   6      590.87      569.48     10.37 o 
   7  -8   6      546.71      569.37     11.06 o 
   8  -8   6      907.91      924.39     18.72 o 
   9  -8   6     1022.73     1029.34     20.68 o 
  -7  -7   6      897.52      874.39     18.67 o 
  -6  -7   6       19.71       15.37      2.02 o 
  -5  -7   6      885.11      882.09     12.91 o 
  -4  -7   6     1548.23     1572.21     19.87 o 
  -3  -7   6     2639.17     2538.45     23.25 o 
  -2  -7   6     1101.58     1073.97     11.03 o 
  -1  -7   6      170.06      170.95      3.06 o 
   0  -7   6     2030.40     1962.31     17.69 o 
   1  -7   6     2151.98     2148.20     21.63 o 
   2  -7   6     1797.01     1805.30     18.60 o 
   3  -7   6     1372.26     1361.13     14.68 o 
   4  -7   6      766.53      742.80      9.16 o 
   5  -7   6       17.34       25.89      1.59 o 
   6  -7   6      265.95      272.43      4.80 o 
   7  -7   6     1792.38     1817.52     26.08 o 
   8  -7   6     1810.68     1809.07     31.15 o 
   9  -7   6      759.25      759.98     16.38 o 
  10  -7   6        4.31        5.25      3.52 o 
  -7  -6   6        0.62        0.99      1.36 o 
  -6  -6   6     1611.48     1637.96     27.20 o 
  -5  -6   6     1776.33     1747.03     21.39 o 
  -4  -6   6      936.57      926.47     12.69 o 
  -3  -6   6      662.57      619.94      7.01 o 
  -2  -6   6        6.61        8.43      0.72 o 
  -1  -6   6     1558.95     1510.16     13.58 o 
   0  -6   6     3719.35     3518.59     35.00 o 
   1  -6   6     2952.47     2894.23     27.97 o 
   2  -6   6      751.19      738.49      8.62 o 
   3  -6   6      124.69      119.79      2.66 o 
   4  -6   6      739.23      706.58      8.60 o 
   5  -6   6      432.30      432.94      6.16 o 
   6  -6   6      271.05      268.68      4.63 o 
   7  -6   6     1340.38     1367.77     20.45 o 
   8  -6   6      710.80      734.06     17.63 o 
   9  -6   6        3.64        5.13      3.06 o 
  10  -6   6      283.17      304.55     13.98 o 
  -8  -5   6       40.49       40.96      4.14 o 
  -7  -5   6      526.18      529.05      9.89 o 
  -6  -5   6     1764.78     1731.31     23.66 o 
  -5  -5   6     1679.61     1618.24     17.43 o 
  -4  -5   6      595.51      591.49      7.77 o 
  -3  -5   6       33.04       40.68      2.07 o 
  -2  -5   6     3139.92     3131.79     24.25 o 
  -1  -5   6     1998.54     1927.27     16.55 o 
   0  -5   6     3828.75     3677.47     31.58 o 
   1  -5   6     1315.73     1344.14     13.77 o 
   2  -5   6      824.37      842.18      9.35 o 
   3  -5   6     1164.01     1167.15     12.47 o 
   4  -5   6     3257.40     3185.33     30.78 o 
   5  -5   6     2912.72     2832.72     27.86 o 
   6  -5   6      372.47      377.37      5.65 o 
   7  -5   6      625.19      590.49     39.25 o 
   8  -5   6        4.28        5.90      1.99 o 
   9  -5   6      312.31      279.58     12.64 o 
  10  -5   6     1296.91     1280.67     35.34 o 
  -9  -4   6       96.88       88.94      6.70 o 
  -8  -4   6      600.15      598.12     16.43 o 
  -7  -4   6     1582.28     1572.95     27.03 o 
  -6  -4   6      314.43      312.43      9.11 o 
  -5  -4   6      102.04      103.81      2.25 o 
  -4  -4   6       79.01       79.47      1.81 o 
  -3  -4   6       98.25       90.90      1.93 o 
  -2  -4   6     1675.24     1585.25     13.72 o 
  -1  -4   6    10715.92    10553.78     83.97 o 
   0  -4   6     1691.24     1667.42     15.35 o 
   1  -4   6       34.80       33.10      1.48 o 
   2  -4   6      602.87      603.82      7.01 o 
   3  -4   6     2440.90     2494.43     24.23 o 
   4  -4   6      691.77      621.63      7.54 o 
   5  -4   6     3349.57     3346.91     32.30 o 
   6  -4   6      897.04      919.39     14.10 o 
   7  -4   6        6.25        5.40      1.50 o 
   8  -4   6     1097.41     1106.75     22.33 o 
   9  -4   6      744.87      759.26     23.39 o 
  -9  -3   6      833.51      793.10     22.97 o 
  -8  -3   6      936.59      943.28     21.80 o 
  -7  -3   6      942.02      955.37     15.80 o 
  -6  -3   6      150.09      159.13      3.03 o 
  -5  -3   6      117.06      121.51      1.99 o 
  -4  -3   6     1045.64     1041.79     15.30 o 
  -3  -3   6     2368.08     2215.03     25.68 o 
  -2  -3   6     7133.39     7004.97     64.58 o 
  -1  -3   6     1207.69     1148.56     10.98 o 
   0  -3   6        8.13        3.40      0.45 o 
   1  -3   6      299.34      261.07      3.96 o 
   2  -3   6      894.32      768.38      7.64 o 
   3  -3   6     2932.05     2939.81     28.10 o 
   4  -3   6     5340.30     5414.38     56.46 o 
   5  -3   6     2211.04     2269.01     22.58 o 
   6  -3   6      810.09      782.13     10.58 o 
   7  -3   6     1305.46     1360.87     35.96 o 
   8  -3   6     1140.62     1161.37     38.56 o 
   9  -3   6      361.06      354.78     14.36 o 
 -10  -2   6      457.04      455.94     16.20 o 
  -9  -2   6     1087.49     1074.18     28.22 o 
  -8  -2   6      800.67      820.32     26.65 o 
  -7  -2   6      473.04      481.08      9.33 o 
  -6  -2   6      978.75     1012.49      9.34 o 
  -5  -2   6     1430.53     1444.14     12.47 o 
  -4  -2   6     1200.77     1119.69     22.52 o 
  -3  -2   6     4102.58     4003.57     48.20 o 
  -2  -2   6     3273.19     3228.80     31.84 o 
  -1  -2   6       15.29        9.57      0.61 o 
   0  -2   6     5351.18     5431.32     50.19 o 
   1  -2   6     4145.10     4011.50     33.94 o 
   2  -2   6     1442.79     1273.18     12.95 o 
   3  -2   6     2338.47     2379.64     25.86 o 
   4  -2   6      437.25      439.68      5.69 o 
   5  -2   6       10.10       12.62      1.13 o 
   6  -2   6      977.23     1028.71     15.52 o 
   7  -2   6     1719.98     1778.89     24.92 o 
   8  -2   6     1756.90     1744.07     42.31 o 
   9  -2   6      210.15      209.93     10.49 o 
 -10  -1   6      741.68      728.66     21.59 o 
  -9  -1   6     1371.19     1390.06     25.79 o 
  -8  -1   6       65.88       62.81      3.57 o 
  -7  -1   6       39.27       44.05      2.20 o 
  -6  -1   6     2763.93     2762.30     21.40 o 
  -5  -1   6     3376.13     3300.36     28.50 o 
  -4  -1   6     7470.48     7528.66    156.23 o 
  -3  -1   6     3178.60     3267.12     25.74 o 
  -2  -1   6      431.34      531.85      5.81 o 
  -1  -1   6     7005.66     7427.45     65.70 o 
   0  -1   6     4881.80     4933.15     46.54 o 
   1  -1   6     4814.36     4823.17     50.14 o 
   2  -1   6     1388.54     1355.02     22.26 o 
   3  -1   6      287.36      283.09      3.99 o 
   4  -1   6      284.01      306.15      4.39 o 
   5  -1   6     2016.06     2050.77     56.23 o 
   6  -1   6     1573.56     1607.36     22.52 o 
   7  -1   6     1063.76     1077.00     19.14 o 
   8  -1   6      161.02      155.57      8.39 o 
   9  -1   6        2.96        4.36      2.91 o 
 -11   0   6      371.82      388.51     14.59 o 
 -10   0   6       26.77       32.18      3.13 o 
  -9   0   6        0.38        2.79      1.50 o 
  -8   0   6      108.06      107.72      3.35 o 
  -7   0   6       26.92       28.47      1.68 o 
  -6   0   6     3477.02     3493.56     28.57 o 
  -5   0   6     5581.34     5767.46     50.02 o 
  -4   0   6     3424.00     3547.77     42.07 o 
  -3   0   6      860.43      976.57      9.96 o 
  -2   0   6     2960.42     3097.19     28.61 o 
  -1   0   6     6162.82     6215.65     61.99 o 
   0   0   6     1685.16     1627.73     15.99 o 
   1   0   6     1686.21     1812.37     17.94 o 
   2   0   6       13.12       16.29      1.10 o 
   3   0   6      192.59      187.96      3.43 o 
   4   0   6     1764.66     1764.56     23.57 o 
   5   0   6      703.30      701.68     11.39 o 
   6   0   6      655.20      680.30     11.55 o 
   7   0   6      258.09      271.67      6.65 o 
   8   0   6       34.20       35.34      4.40 o 
 -11   1   6       74.90       75.47      6.20 o 
 -10   1   6        1.29        2.95      1.54 o 
  -9   1   6       20.87       23.32      2.00 o 
  -8   1   6     1380.08     1437.48     22.26 o 
  -7   1   6     2442.57     2472.83     29.41 o 
  -6   1   6     1051.20     1063.27     13.70 o 
  -5   1   6     1000.05     1014.22      9.15 o 
  -4   1   6       48.92       65.97      2.09 o 
  -3   1   6     2966.32     2958.24     27.63 o 
  -2   1   6     3471.08     3465.91     44.79 o 
  -1   1   6     9421.80     9614.68     95.29 o 
   0   1   6      447.13      443.42      5.76 o 
   1   1   6       30.05       20.91      0.95 o 
   2   1   6     1590.29     1574.97     15.59 o 
   3   1   6     1655.67     1558.77     14.19 o 
   4   1   6      778.25      806.71     12.47 o 
   5   1   6     1973.35     1973.20     32.33 o 
   6   1   6       77.97       77.98      3.37 o 
   7   1   6       86.00       85.65      8.84 o 
   8   1   6      133.50      163.49      8.84 o 
 -11   2   6      101.50      104.22      7.08 o 
 -10   2   6       44.72       35.88      4.29 o 
  -9   2   6     1433.80     1439.38     28.61 o 
  -8   2   6     1922.70     1951.03     24.85 o 
  -7   2   6     1169.91     1185.51     15.47 o 
  -6   2   6      766.19      772.84     10.54 o 
  -5   2   6       13.77       21.05      0.91 o 
  -4   2   6      335.95      293.41      4.42 o 
  -3   2   6     4898.95     4868.17     48.62 o 
  -2   2   6     6509.99     6848.78     73.22 o 
  -1   2   6     5939.41     6300.74     54.95 o 
   0   2   6      357.68      389.44      4.24 o 
   1   2   6      451.65      444.99      5.33 o 
   2   2   6     1574.06     1648.28     16.45 o 
   3   2   6      921.47      890.15     13.28 o 
   4   2   6     4632.62     4583.62     57.16 o 
   5   2   6      878.07      876.54     14.03 o 
   6   2   6       91.69       88.86      3.76 o 
   7   2   6      698.04      701.64     14.97 o 
 -11   3   6      143.65      143.93      8.27 o 
 -10   3   6     1906.85     1839.09     50.89 o 
  -9   3   6     1573.55     1585.14     36.31 o 
  -8   3   6      801.11      794.27     23.47 o 
  -7   3   6      820.07      844.50     11.81 o 
  -6   3   6      373.11      392.48      6.33 o 
  -5   3   6     2222.17     2217.03     20.56 o 
  -4   3   6     3334.79     3255.45     29.43 o 
  -3   3   6     1937.71     1859.29     19.97 o 
  -2   3   6      936.87      966.37      9.47 o 
  -1   3   6      610.49      747.57      8.49 o 
   0   3   6      572.45      548.81      7.43 o 
   1   3   6     3283.48     3319.03     31.48 o 
   2   3   6     2124.94     2109.81     27.80 o 
   3   3   6     1262.35     1252.89     15.42 o 
   4   3   6      156.90      151.56      4.49 o 
   5   3   6       57.44       59.72      3.41 o 
   6   3   6      324.19      327.59      9.06 o 
   7   3   6     1001.08      997.40     19.72 o 
 -11   4   6      377.83      384.38     10.52 o 
 -10   4   6     1935.84     1858.39     31.74 o 
  -9   4   6     1031.79     1001.00     46.67 o 
  -8   4   6      178.76      192.82      4.56 o 
  -7   4   6      210.71      201.36      6.18 o 
  -6   4   6     1635.94     1716.30     20.92 o 
  -5   4   6     4729.18     4820.23     43.17 o 
  -4   4   6     3093.19     3127.76     28.48 o 
  -3   4   6     1658.84     1661.51     18.69 o 
  -2   4   6      590.71      631.29      6.80 o 
  -1   4   6     3278.02     3490.03     34.75 o 
   0   4   6     3041.63     3115.16     30.63 o 
   1   4   6      522.15      516.69      7.04 o 
   2   4   6      474.18      480.87     17.38 o 
   3   4   6      596.19      592.90      8.87 o 
   4   4   6       10.04       11.05      1.44 o 
   5   4   6     1902.86     1864.76     26.72 o 
   6   4   6      890.58      855.19     29.39 o 
 -11   5   6      857.10      860.59     18.06 o 
 -10   5   6      492.79      474.42     15.62 o 
  -9   5   6       28.52       36.88      3.83 o 
  -8   5   6       80.18       73.71      3.44 o 
  -7   5   6     1946.60     1946.34     27.99 o 
  -6   5   6     3326.43     3423.31     39.52 o 
  -5   5   6     2206.11     2242.65     23.16 o 
  -4   5   6      416.12      404.33      5.53 o 
  -3   5   6      429.72      443.55      5.32 o 
  -2   5   6     1557.37     1652.10     17.56 o 
  -1   5   6     2462.01     2538.65     26.10 o 
   0   5   6      773.34      747.71     11.21 o 
   1   5   6      669.04      650.82     14.33 o 
   2   5   6      249.28      244.94      5.61 o 
   3   5   6       99.12      102.78      3.73 o 
   4   5   6      861.39      868.99     14.14 o 
   5   5   6      845.61      806.27     16.85 o 
 -11   6   6      261.47      270.23      8.73 o 
 -10   6   6       20.72       22.81      3.85 o 
  -9   6   6       43.82       46.20      3.46 o 
  -8   6   6      331.43      332.94      7.81 o 
  -7   6   6     2216.33     2261.56     32.19 o 
  -6   6   6     1799.85     1879.68     26.99 o 
  -5   6   6     1841.39     1815.33     19.44 o 
  -4   6   6      490.85      535.77      7.96 o 
  -3   6   6      583.26      594.96      8.28 o 
  -2   6   6     1298.76     1340.87     16.11 o 
  -1   6   6     2482.22     2613.40     29.20 o 
   0   6   6      770.00      763.67     12.39 o 
   1   6   6      274.56      243.63      7.24 o 
   2   6   6      277.62      279.30      6.40 o 
   3   6   6      617.28      603.72     10.92 o 
   4   6   6      722.88      731.18     12.90 o 
 -11   7   6       18.49       17.38      2.89 o 
 -10   7   6      432.71      399.31     10.70 o 
  -9   7   6      457.39      441.64     11.07 o 
  -8   7   6       90.81       96.94      6.04 o 
  -7   7   6      744.43      781.88     13.83 o 
  -6   7   6      922.29      885.80     14.83 o 
  -5   7   6       22.76       22.10      1.74 o 
  -4   7   6      524.92      498.86      7.97 o 
  -3   7   6     1752.25     1820.28     21.30 o 
  -2   7   6     2197.91     2341.91     26.72 o 
  -1   7   6      712.78      776.44     10.80 o 
   0   7   6       16.55       16.58      1.91 o 
   1   7   6      353.75      346.22      6.55 o 
   2   7   6      644.38      671.84     11.84 o 
   3   7   6      720.30      738.97     13.06 o 
 -10   8   6      881.55      855.34     18.07 o 
  -9   8   6     1348.54     1383.46     41.56 o 
  -8   8   6      669.74      721.41     13.59 o 
  -7   8   6      524.20      523.81     10.65 o 
  -6   8   6      245.93      263.02      7.77 o 
  -5   8   6      977.64      959.61     35.68 o 
  -4   8   6     2606.05     2768.85     35.75 o 
  -3   8   6     2137.19     2263.58     29.98 o 
  -2   8   6      451.54      462.29      9.58 o 
  -1   8   6       16.77       25.98      2.78 o 
   0   8   6      938.47      915.06     21.15 o 
   1   8   6      856.29      885.00     14.62 o 
   2   8   6      659.95      698.56     12.65 o 
 -10   9   6      979.57      979.91     31.51 o 
  -9   9   6      683.36      676.25     24.12 o 
  -8   9   6      267.54      265.76     13.67 o 
  -7   9   6       64.09       64.41      4.31 o 
  -6   9   6     1395.81     1436.39     25.88 o 
  -5   9   6     1539.13     1533.82     30.54 o 
  -4   9   6      692.93      708.69     12.29 o 
  -3   9   6      284.51      316.04      8.19 o 
  -2   9   6        6.42        5.54      1.89 o 
  -1   9   6      521.27      526.51     12.78 o 
   0   9   6      550.13      561.45     13.70 o 
   1   9   6      630.71      609.97     22.32 o 
  -9  10   6       19.06       19.57      4.94 o 
  -8  10   6       85.73       73.63      7.73 o 
  -7  10   6     1010.89      997.53     30.82 o 
  -6  10   6      888.25      864.97     27.38 o 
  -5  10   6      786.83      869.78     18.56 o 
  -4  10   6       23.51       23.20      3.02 o 
  -3  10   6      121.96      143.73      9.30 o 
  -2  10   6      269.07      288.27     13.86 o 
  -1  10   6      332.32      310.14     14.89 o 
  -7  11   6      770.12      717.14     25.23 o 
  -6  11   6      910.58      915.63     29.10 o 
  -5  11   6      397.82      420.63     12.21 o 
  -4  11   6      118.92      125.77      6.51 o 
   0 -12   7      203.97      210.20      5.55 o 
   1 -12   7       11.07        9.77      1.51 o 
   2 -12   7      312.91      342.50      6.37 o 
   3 -12   7      980.60      982.93     12.72 o 
   4 -12   7      670.11      626.16      9.28 o 
   5 -12   7      442.05      438.32      7.38 o 
   6 -12   7       30.34       37.92      2.92 o 
  -2 -11   7      533.29      553.73     16.02 o 
  -1 -11   7      140.16      127.24      5.43 o 
   0 -11   7        5.97        4.76      1.83 o 
   1 -11   7      567.30      548.52      8.24 o 
   2 -11   7     1727.52     1697.25     18.84 o 
   3 -11   7      784.90      766.62     10.30 o 
   4 -11   7      191.39      184.75      4.32 o 
   5 -11   7        0.54        0.06      0.88 o 
   6 -11   7       21.58       23.55      2.35 o 
   7 -11   7      206.46      187.62      7.54 o 
  -3 -10   7      620.24      635.29     15.36 o 
  -2 -10   7      406.42      398.84      7.38 o 
  -1 -10   7       29.39       32.57      2.86 o 
   0 -10   7      783.06      785.92      9.48 o 
   1 -10   7     1635.68     1610.11     16.43 o 
   2 -10   7     1215.33     1158.96     12.64 o 
   3 -10   7      856.74      820.59      9.77 o 
   4 -10   7       95.69       98.66      4.38 o 
   5 -10   7      257.80      256.71      4.62 o 
   6 -10   7      875.57      887.40     11.26 o 
   7 -10   7      936.43      892.11     18.83 o 
   8 -10   7      231.00      228.46      8.24 o 
  -5  -9   7      307.09      299.70      7.78 o 
  -4  -9   7      483.77      504.41     12.94 o 
  -3  -9   7       94.08       87.28      4.02 o 
  -2  -9   7        6.34        7.37      1.03 o 
  -1  -9   7      383.56      386.72      5.61 o 
   0  -9   7      798.19      795.91      9.25 o 
   1  -9   7     2577.90     2397.04     22.55 o 
   2  -9   7      782.15      743.83      8.77 o 
   3  -9   7      106.16       93.32      2.81 o 
   4  -9   7      664.68      589.10     15.64 o 
   5  -9   7      660.99      708.84      9.51 o 
   6  -9   7     1046.54     1091.65     16.87 o 
   7  -9   7      538.34      555.65     13.55 o 
   8  -9   7       54.75       55.81      4.36 o 
   9  -9   7      116.23      118.55      5.91 o 
  -6  -8   7      308.89      310.14      7.79 o 
  -5  -8   7      226.96      222.11      6.24 o 
  -4  -8   7      188.15      186.83      5.65 o 
  -3  -8   7       13.09       12.54      1.24 o 
  -2  -8   7      731.47      723.91      8.41 o 
  -1  -8   7     1872.65     1808.45     17.45 o 
   0  -8   7     1805.46     1738.62     17.07 o 
   1  -8   7     1832.34     1843.96     17.67 o 
   2  -8   7      183.13      159.42      4.00 o 
   3  -8   7      869.04      871.83     10.56 o 
   4  -8   7     2399.92     2381.20     24.40 o 
   5  -8   7     1184.39     1209.05     13.94 o 
   6  -8   7      376.23      384.44      6.21 o 
   7  -8   7      250.59      256.88      6.81 o 
   8  -8   7      130.03      134.57      5.82 o 
   9  -8   7      336.30      342.39     10.10 o 
  -7  -7   7      298.42      290.58      9.26 o 
  -6  -7   7      254.56      259.24      6.72 o 
  -5  -7   7      755.53      736.99     10.05 o 
  -4  -7   7        1.44        0.55      1.06 o 
  -3  -7   7     1338.70     1320.38     13.25 o 
  -2  -7   7     2745.99     2702.24     24.51 o 
  -1  -7   7     1811.46     1747.45     16.62 o 
   0  -7   7      408.24      409.85      5.39 o 
   1  -7   7       32.57       46.86      4.45 o 
   2  -7   7     1043.31     1014.15     11.49 o 
   3  -7   7      766.35      753.77      9.20 o 
   4  -7   7     1824.19     1767.21     18.57 o 
   5  -7   7     1768.35     1777.85     18.86 o 
   6  -7   7      741.67      751.71     10.84 o 
   7  -7   7      173.65      173.62      5.35 o 
   8  -7   7      744.00      746.70     17.82 o 
   9  -7   7      955.69      969.61     19.61 o 
  -7  -6   7      437.14      434.59     13.27 o 
  -6  -6   7      425.41      427.57      7.77 o 
  -5  -6   7      223.35      231.13      4.83 o 
  -4  -6   7     2855.90     2782.87     25.32 o 
  -3  -6   7     2369.44     2272.04     19.13 o 
  -2  -6   7      630.73      596.35      5.96 o 
  -1  -6   7      366.67      368.11      4.42 o 
   0  -6   7        7.38        2.47      0.63 o 
   1  -6   7     2106.30     2037.21     20.38 o 
   2  -6   7     3533.07     3466.43     33.29 o 
   3  -6   7     1859.44     1877.42     19.19 o 
   4  -6   7      253.76      240.52      4.16 o 
   5  -6   7        8.16       11.62      1.22 o 
   6  -6   7      109.47      112.04      3.27 o 
   7  -6   7      550.44      554.94     10.55 o 
   8  -6   7     1188.28     1158.20     24.22 o 
   9  -6   7      915.16      928.45     27.22 o 
  -8  -5   7     1031.02     1048.50     20.64 o 
  -7  -5   7      139.55      133.88      7.49 o 
  -6  -5   7      605.92      595.19      9.29 o 
  -5  -5   7     1676.39     1669.50     15.43 o 
  -4  -5   7     2818.69     2756.07     21.77 o 
  -3  -5   7     1830.78     1787.04     16.48 o 
  -2  -5   7      554.40      551.48      5.77 o 
  -1  -5   7        6.18        8.63      0.67 o 
   0  -5   7     4945.76     4869.97     41.39 o 
   1  -5   7     4196.44     4101.50     35.19 o 
   2  -5   7     3318.81     3163.45     30.30 o 
   3  -5   7      462.44      430.83      5.81 o 
   4  -5   7       42.58       41.95      1.66 o 
   5  -5   7      317.97      322.90      5.05 o 
   6  -5   7     1156.40     1137.76     14.55 o 
   7  -5   7     2350.98     2321.66     31.42 o 
   8  -5   7      532.48      553.15     18.38 o 
   9  -5   7      176.31      175.74      9.92 o 
  -9  -4   7      158.83      165.44      9.00 o 
  -8  -4   7        0.09        2.91      2.18 o 
  -7  -4   7      264.49      257.95      7.54 o 
  -6  -4   7      437.41      442.76      6.50 o 
  -5  -4   7     2432.96     2439.10     21.10 o 
  -4  -4   7     1808.46     1726.47     29.37 o 
  -3  -4   7      696.85      732.39      8.53 o 
  -2  -4   7      110.28      125.58      2.15 o 
  -1  -4   7     4058.89     4006.64     32.67 o 
   0  -4   7     3024.91     2930.64     31.28 o 
   1  -4   7     3977.60     4013.92     34.32 o 
   2  -4   7      172.02      153.88      2.78 o 
   3  -4   7        0.33        3.64      0.75 o 
   4  -4   7      630.08      616.47      7.63 o 
   5  -4   7      963.81      934.54     10.75 o 
   6  -4   7      714.13      715.49     10.09 o 
   7  -4   7      820.74      853.56     13.91 o 
   8  -4   7      512.19      485.46     16.92 o 
   9  -4   7        5.63        5.59      3.33 o 
  -9  -3   7       28.13       29.90      4.17 o 
  -8  -3   7      234.45      245.64      6.63 o 
  -7  -3   7      662.49      682.40     22.53 o 
  -6  -3   7     1066.66     1072.52      9.96 o 
  -5  -3   7     1589.86     1600.31     13.90 o 
  -4  -3   7      171.43      170.54      3.01 o 
  -3  -3   7       31.87       40.83      2.67 o 
  -2  -3   7     4096.10     4159.27     40.98 o 
  -1  -3   7     1786.36     1704.38     15.98 o 
   0  -3   7     2700.63     2577.61     22.36 o 
   1  -3   7     2112.44     2174.89     20.05 o 
   2  -3   7       42.55       53.56      1.56 o 
   3  -3   7      527.93      517.20      6.43 o 
   4  -3   7     2643.65     2610.43     28.66 o 
   5  -3   7     1387.83     1391.06     16.00 o 
   6  -3   7     1185.98     1207.23     15.14 o 
   7  -3   7      629.73      642.32     11.37 o 
   8  -3   7      274.87      286.63     12.33 o 
   9  -3   7      780.50      737.66     23.24 o 
 -10  -2   7       76.22       83.28      6.47 o 
  -9  -2   7      755.34      750.68     21.44 o 
  -8  -2   7     1352.98     1360.10     31.15 o 
  -7  -2   7      533.53      547.33      8.52 o 
  -6  -2   7      348.88      354.65      4.14 o 
  -5  -2   7      560.00      536.82      7.44 o 
  -4  -2   7      219.54      231.39      4.14 o 
  -3  -2   7     2193.18     2176.26     22.15 o 
  -2  -2   7     3816.87     3773.33     37.08 o 
  -1  -2   7     3452.32     3369.50     30.47 o 
   0  -2   7     1177.44     1119.54     10.57 o 
   1  -2   7       78.26       76.83      1.83 o 
   2  -2   7     2101.37     2043.53     18.19 o 
   3  -2   7     2568.75     2597.02     32.88 o 
   4  -2   7     3151.28     3123.04     30.08 o 
   5  -2   7     1280.56     1309.73     15.84 o 
   6  -2   7      150.09      153.04      6.21 o 
   7  -2   7      281.10      283.59      6.74 o 
   8  -2   7      869.28      868.76     24.96 o 
   9  -2   7      965.10      971.80     28.03 o 
 -10  -1   7      357.00      340.12     12.90 o 
  -9  -1   7     1568.28     1621.95     29.62 o 
  -8  -1   7     2557.91     2634.86     31.88 o 
  -7  -1   7     1878.12     1925.36     27.28 o 
  -6  -1   7      126.40      132.59      2.39 o 
  -5  -1   7      641.43      687.63      8.64 o 
  -4  -1   7     1369.36     1346.55     15.55 o 
  -3  -1   7     2739.04     2584.91     25.54 o 
  -2  -1   7    11820.17    11941.41    171.32 o 
  -1  -1   7     4378.94     4631.25     41.26 o 
   0  -1   7      551.21      589.97      6.55 o 
   1  -1   7     6608.41     6749.15     62.39 o 
   2  -1   7     4420.89     4503.38     41.89 o 
   3  -1   7     3117.76     3080.19     29.46 o 
   4  -1   7      690.87      687.47      8.14 o 
   5  -1   7        0.31        0.87      1.00 o 
   6  -1   7      202.33      207.58      5.40 o 
   7  -1   7     1285.75     1318.83     33.42 o 
   8  -1   7      624.83      629.08     19.80 o 
 -11   0   7      370.85      356.39     13.75 o 
 -10   0   7      660.20      687.16     20.25 o 
  -9   0   7      216.58      245.34     10.85 o 
  -8   0   7     1225.29     1279.19     17.09 o 
  -7   0   7      152.76      146.17      4.33 o 
  -6   0   7      199.65      180.62      2.79 o 
  -5   0   7     2280.51     2261.07     22.29 o 
  -4   0   7     4942.77     5058.14     48.85 o 
  -3   0   7     2912.15     3102.94     36.01 o 
  -2   0   7      549.73      524.67      7.18 o 
  -1   0   7      159.10      180.54      2.73 o 
   0   0   7     4839.33     4928.24     46.46 o 
   1   0   7     3769.86     3826.90     40.19 o 
   2   0   7     2057.03     2046.56     18.16 o 
   3   0   7      220.01      248.18      4.10 o 
   4   0   7      200.58      212.50      4.91 o 
   5   0   7        2.06        3.69      1.15 o 
   6   0   7      460.37      468.44     11.20 o 
   7   0   7      895.70      879.78     17.12 o 
   8   0   7      560.88      595.31     19.18 o 
 -11   1   7     1119.24     1103.93     29.48 o 
 -10   1   7      257.03      267.75     10.72 o 
  -9   1   7      261.63      273.71      7.68 o 
  -8   1   7        8.83        9.73      1.29 o 
  -7   1   7      223.48      229.17      4.67 o 
  -6   1   7     2014.26     2021.47     24.09 o 
  -5   1   7     4886.36     4909.79     50.41 o 
  -4   1   7     1569.12     1554.06     24.25 o 
  -3   1   7      700.09      657.61     22.38 o 
  -2   1   7     2342.82     2538.79     45.33 o 
  -1   1   7     5265.99     5410.68     53.85 o 
   0   1   7     1503.98     1433.20     14.38 o 
   1   1   7     1602.13     1548.56     17.94 o 
   2   1   7      829.41      878.93      9.46 o 
   3   1   7       17.24       16.20      1.86 o 
   4   1   7      687.36      702.58     14.66 o 
   5   1   7     1596.05     1576.31     22.27 o 
   6   1   7      486.64      479.16      9.42 o 
   7   1   7      901.84      921.00     18.04 o 
 -11   2   7       68.61       78.61      6.24 o 
 -10   2   7      146.69      146.49      7.77 o 
  -9   2   7       88.13       87.98      4.20 o 
  -8   2   7      180.52      176.99      4.27 o 
  -7   2   7     1721.53     1732.28     21.39 o 
  -6   2   7     1398.86     1347.98     25.38 o 
  -5   2   7     2198.44     2288.76     21.15 o 
  -4   2   7     2128.52     2251.61     25.28 o 
  -3   2   7       99.62      118.08      3.33 o 
  -2   2   7     6798.27     6964.17    133.54 o 
  -1   2   7     3296.19     3318.16     35.85 o 
   0   2   7     1853.49     1933.46     17.26 o 
   1   2   7     1110.61     1169.42     13.62 o 
   2   2   7      120.69      125.27      2.73 o 
   3   2   7       48.30       49.24      3.17 o 
   4   2   7     1919.46     1976.90     26.81 o 
   5   2   7     1705.51     1731.21     24.47 o 
   6   2   7     1419.62     1427.92     25.15 o 
   7   2   7      100.05      103.82      5.11 o 
 -11   3   7      248.25      257.68     11.14 o 
 -10   3   7        0.03        3.31      1.76 o 
  -9   3   7      224.82      231.23      8.75 o 
  -8   3   7     1869.62     1863.95     27.25 o 
  -7   3   7     1769.00     1781.93     28.27 o 
  -6   3   7      666.59      640.90     13.18 o 
  -5   3   7     1144.26     1184.15     11.63 o 
  -4   3   7      105.70      115.33      2.59 o 
  -3   3   7     1561.22     1495.30     28.43 o 
  -2   3   7     7251.25     7337.96     65.13 o 
  -1   3   7     2688.23     2810.49     25.24 o 
   0   3   7      556.06      580.93      7.38 o 
   1   3   7      269.67      269.75      3.93 o 
   2   3   7      686.16      695.75      9.40 o 
   3   3   7     1542.82     1490.54     26.74 o 
   4   3   7      537.98      545.23     14.27 o 
   5   3   7      575.00      560.44     10.58 o 
   6   3   7       32.24       29.28      3.03 o 
 -11   4   7        3.59        0.66      2.43 o 
 -10   4   7      251.59      251.17      7.82 o 
  -9   4   7      998.89      972.41     18.57 o 
  -8   4   7     2412.18     2371.53     33.74 o 
  -7   4   7     1763.47     1775.00     25.78 o 
  -6   4   7       24.44       24.12      2.61 o 
  -5   4   7      634.02      649.71      8.40 o 
  -4   4   7     3550.58     3634.69     36.07 o 
  -3   4   7     4995.33     4994.63     47.32 o 
  -2   4   7     1749.89     1859.92     17.65 o 
  -1   4   7      371.85      406.48      5.54 o 
   0   4   7      161.05      140.11      2.75 o 
   1   4   7     2177.02     2256.53     28.48 o 
   2   4   7     2065.58     2108.78     24.15 o 
   3   4   7      925.93      879.55     38.58 o 
   4   4   7       22.43       20.82      2.31 o 
   5   4   7       71.92       73.58      4.30 o 
   6   4   7        7.91       12.59      3.79 o 
 -11   5   7      795.68      759.37     17.31 o 
 -10   5   7     1245.68     1203.73     22.53 o 
  -9   5   7     1372.66     1386.15     32.85 o 
  -8   5   7      611.19      600.92     22.29 o 
  -7   5   7        7.78        7.27      1.52 o 
  -6   5   7      749.20      723.84     12.24 o 
  -5   5   7     2090.98     2126.81     24.84 o 
  -4   5   7     3804.09     3925.26     63.23 o 
  -3   5   7      870.14      877.74     13.79 o 
  -2   5   7      242.22      239.62      3.94 o 
  -1   5   7      403.10      409.33      6.30 o 
   0   5   7      978.74     1014.27     12.37 o 
   1   5   7     1545.55     1524.74     20.61 o 
   2   5   7      780.53      725.08     16.77 o 
   3   5   7      612.29      625.04     10.88 o 
   4   5   7       10.16       12.82      1.89 o 
   5   5   7       61.02       59.19      6.38 o 
 -11   6   7      430.63      413.48     11.21 o 
 -10   6   7      494.51      481.95     11.92 o 
  -9   6   7     1284.43     1244.93     22.82 o 
  -8   6   7        6.94       12.18      1.94 o 
  -7   6   7      622.35      578.59     10.89 o 
  -6   6   7     1654.48     1735.03     25.27 o 
  -5   6   7     1240.89     1319.22     16.65 o 
  -4   6   7      280.92      295.49      5.43 o 
  -3   6   7     1406.81     1446.35     21.77 o 
  -2   6   7       33.02       45.59      2.36 o 
  -1   6   7      798.89      878.07     11.58 o 
   0   6   7     1179.20     1173.59     14.80 o 
   1   6   7     1763.88     1697.55     23.12 o 
   2   6   7      371.21      367.50      9.77 o 
   3   6   7      118.73      114.01      4.27 o 
   4   6   7      336.13      322.96      7.71 o 
 -11   7   7      550.92      549.36     21.36 o 
 -10   7   7       96.76       92.12      7.85 o 
  -9   7   7       17.02       13.36      4.06 o 
  -8   7   7      840.22      794.06     19.68 o 
  -7   7   7      185.21      204.51      5.81 o 
  -6   7   7      486.08      537.71     10.34 o 
  -5   7   7      790.47      804.13     11.49 o 
  -4   7   7     1253.99     1249.03     17.87 o 
  -3   7   7      116.30      119.69      3.85 o 
  -2   7   7     1584.53     1629.85     36.47 o 
  -1   7   7     1519.97     1561.92     26.76 o 
   0   7   7      540.53      559.53      9.94 o 
   1   7   7      187.25      203.28      5.62 o 
   2   7   7        9.23        7.72      2.95 o 
   3   7   7       56.76       65.59      7.01 o 
 -10   8   7        5.31       -1.42      2.60 o 
  -9   8   7      197.32      184.21     11.10 o 
  -8   8   7     1437.95     1468.93     40.28 o 
  -7   8   7     1605.28     1615.50     42.61 o 
  -6   8   7     1059.16     1048.07     30.17 o 
  -5   8   7      249.46      233.14     11.22 o 
  -4   8   7      327.24      333.61      9.39 o 
  -3   8   7     1777.72     1897.07     32.54 o 
  -2   8   7     2168.65     2335.34     74.07 o 
  -1   8   7      957.24      969.27     28.56 o 
   0   8   7       35.74       39.13      5.44 o 
   1   8   7       12.43       10.76      4.02 o 
   2   8   7      273.20      260.67     13.52 o 
 -10   9   7      327.39      353.94     16.96 o 
  -9   9   7      356.04      363.39     16.81 o 
  -8   9   7     1223.54     1196.24     35.23 o 
  -7   9   7      671.96      676.55     23.36 o 
  -6   9   7      169.18      158.82      9.76 o 
  -5   9   7      211.25      228.38      7.84 o 
  -4   9   7     1145.01     1200.77     23.18 o 
  -3   9   7     1714.25     1822.53     58.29 o 
  -2   9   7      337.78      334.37     14.66 o 
  -1   9   7      100.57      101.58      8.23 o 
   0   9   7       86.74       86.30      7.96 o 
  -8  10   7      234.54      239.42     13.36 o 
  -7  10   7        2.43        5.05      3.52 o 
  -6  10   7      104.64      124.93      9.19 o 
  -5  10   7     1166.04     1193.64     23.64 o 
  -4  10   7      849.91      896.48     19.24 o 
  -3  10   7      528.17      500.08     19.07 o 
  -2  10   7       21.16       14.82      4.29 o 
   0 -12   8     1010.20     1020.43     17.41 o 
   1 -12   8      499.52      491.81      8.01 o 
   2 -12   8       41.31       43.62      2.36 o 
   3 -12   8        8.84       11.52      1.53 o 
   4 -12   8      356.97      388.95      6.89 o 
   5 -12   8      751.02      768.03     10.74 o 
   6 -12   8      713.54      770.24     10.81 o 
  -2 -11   8      575.62      566.43     12.56 o 
  -1 -11   8      864.25      823.12     12.39 o 
   0 -11   8      714.59      702.12      9.80 o 
   1 -11   8       27.95       34.89      2.04 o 
   2 -11   8       67.48       64.90      2.62 o 
   3 -11   8      286.11      290.55      5.56 o 
   4 -11   8     1129.73     1125.91     13.76 o 
   5 -11   8      575.23      541.19      8.22 o 
   6 -11   8      696.88      762.97     10.43 o 
   7 -11   8       12.08       16.07      2.96 o 
  -3 -10   8      252.61      260.08      7.32 o 
  -2 -10   8     1069.32     1033.66     14.24 o 
  -1 -10   8     1131.61     1067.18     12.89 o 
   0 -10   8      179.51      180.05      3.77 o 
   1 -10   8      203.63      197.30      3.96 o 
   2 -10   8      885.97      885.13     10.36 o 
   3 -10   8     1330.62     1306.75     13.95 o 
   4 -10   8     1108.47     1062.84     11.96 o 
   5 -10   8      766.39      735.71     14.83 o 
   6 -10   8      189.98      183.90      5.18 o 
   7 -10   8      640.93      629.36     14.88 o 
   8 -10   8      438.43      446.26     12.20 o 
  -5  -9   8      307.65      317.57      8.02 o 
  -4  -9   8      572.65      607.21     11.91 o 
  -3  -9   8     1060.07     1009.23     13.64 o 
  -2  -9   8      464.53      452.55      6.31 o 
  -1  -9   8        0.45        1.98      1.06 o 
   0  -9   8      283.29      276.33      4.57 o 
   1  -9   8      365.92      383.67      5.76 o 
   2  -9   8     1436.02     1460.96     16.28 o 
   3  -9   8     1677.51     1602.15     18.93 o 
   4  -9   8      559.46      537.33      7.84 o 
   5  -9   8      390.01      396.28      9.98 o 
   6  -9   8      994.57      958.57     13.21 o 
   7  -9   8      361.34      384.30     10.59 o 
   8  -9   8      404.26      409.91     11.29 o 
  -6  -8   8      478.42      475.61     10.06 o 
  -5  -8   8      594.23      600.38      9.90 o 
  -4  -8   8      714.37      741.93     13.12 o 
  -3  -8   8      583.19      572.39      7.18 o 
  -2  -8   8       35.67       36.78      1.65 o 
  -1  -8   8       90.62       91.85      2.37 o 
   0  -8   8     1544.54     1522.96     15.11 o 
   1  -8   8     2413.31     2335.66     23.79 o 
   2  -8   8     1761.07     1667.17     17.86 o 
   3  -8   8      387.29      401.63      6.14 o 
   4  -8   8      412.22      371.25      5.93 o 
   5  -8   8      764.67      765.84      9.92 o 
   6  -8   8      883.62      888.78     11.23 o 
   7  -8   8      554.61      541.59     12.87 o 
   8  -8   8      389.85      403.60     10.94 o 
   9  -8   8      296.79      309.90      9.57 o 
  -7  -7   8      418.41      421.89     11.66 o 
  -6  -7   8      703.12      720.55     12.75 o 
  -5  -7   8      327.60      330.44      5.94 o 
  -4  -7   8      106.20      113.29      3.63 o 
  -3  -7   8      814.46      787.02      8.74 o 
  -2  -7   8       33.73       33.85      1.44 o 
  -1  -7   8      907.14      864.54      9.33 o 
   0  -7   8     4150.21     4020.83     38.53 o 
   1  -7   8     1143.15     1110.51     12.39 o 
   2  -7   8      273.09      274.43      4.57 o 
   3  -7   8        0.21        1.14      0.70 o 
   4  -7   8      468.21      480.63      6.84 o 
   5  -7   8      971.31      981.66     11.73 o 
   6  -7   8     1416.62     1416.06     21.27 o 
   7  -7   8      922.73      924.77     15.53 o 
   8  -7   8       71.82       77.63      6.32 o 
   9  -7   8       85.03       82.36      7.35 o 
  -7  -6   8      569.33      554.80     13.14 o 
  -6  -6   8      297.41      296.10      5.48 o 
  -5  -6   8      206.61      211.26      4.33 o 
  -4  -6   8      390.31      408.56      4.84 o 
  -3  -6   8      211.84      220.32      3.18 o 
  -2  -6   8     2501.76     2421.72     21.82 o 
  -1  -6   8     3180.58     3089.09     27.24 o 
   0  -6   8     2978.82     2938.80     25.96 o 
   1  -6   8       57.67       63.98      3.08 o 
   2  -6   8      646.24      617.43      7.71 o 
   3  -6   8     3127.05     3023.70     29.58 o 
   4  -6   8     1201.66     1176.81     14.83 o 
   5  -6   8      866.72      880.31     10.63 o 
   6  -6   8      408.30      419.16      6.41 o 
   7  -6   8        0.57        2.74      1.51 o 
   8  -6   8      577.01      554.49     18.68 o 
   9  -6   8      391.98      430.71     16.46 o 
  -8  -5   8      752.75      781.95     16.65 o 
  -7  -5   8      579.57      583.40     11.16 o 
  -6  -5   8      911.19      896.74     12.45 o 
  -5  -5   8      273.21      281.26      3.81 o 
  -4  -5   8     1691.67     1644.93     17.45 o 
  -3  -5   8     2483.31     2465.84     22.05 o 
  -2  -5   8     3622.09     3529.40     30.63 o 
  -1  -5   8     2381.25     2409.35     21.42 o 
   0  -5   8      677.09      629.25      6.79 o 
   1  -5   8      424.11      440.30      5.24 o 
   2  -5   8     4923.02     4787.35     45.04 o 
   3  -5   8     4182.27     4020.64     38.31 o 
   4  -5   8     1254.46     1233.76     13.51 o 
   5  -5   8      488.44      485.44      6.78 o 
   6  -5   8      306.99      300.42      5.91 o 
   7  -5   8      383.53      377.96      8.07 o 
   8  -5   8      663.20      688.27     21.44 o 
   9  -5   8      701.68      681.76     22.17 o 
  -9  -4   8      996.94     1005.30     27.72 o 
  -8  -4   8      645.43      671.90     18.01 o 
  -7  -4   8      148.20      139.65      7.52 o 
  -6  -4   8        0.07        2.03      0.52 o 
  -5  -4   8      498.20      490.88      6.27 o 
  -4  -4   8     1951.08     1875.67     17.49 o 
  -3  -4   8     4147.28     4113.70     39.19 o 
  -2  -4   8     1786.54     1819.47     18.09 o 
  -1  -4   8      181.24      172.75      4.05 o 
   0  -4   8      628.47      644.63      6.78 o 
   1  -4   8     2623.78     2598.97     25.27 o 
   2  -4   8     1054.68      978.28     10.77 o 
   3  -4   8     1926.79     1930.75     19.46 o 
   4  -4   8      554.09      566.54      7.29 o 
   5  -4   8       28.55       38.74      2.01 o 
   6  -4   8     1376.52     1364.28     17.03 o 
   7  -4   8      489.89      532.72     10.14 o 
   8  -4   8      511.16      546.26     18.53 o 
   9  -4   8      163.58      147.52      9.38 o 
  -9  -3   8      620.61      632.60     19.41 o 
  -8  -3   8       81.36       89.15      4.44 o 
  -7  -3   8       25.47       27.05      2.22 o 
  -6  -3   8      968.66      987.86     10.95 o 
  -5  -3   8     2196.67     2149.90     28.74 o 
  -4  -3   8     2174.33     2232.02     23.14 o 
  -3  -3   8      108.60       95.18      2.42 o 
  -2  -3   8       11.82       27.00      1.31 o 
  -1  -3   8      181.50      208.02      3.25 o 
   0  -3   8     1794.38     1686.57     15.24 o 
   1  -3   8     3589.32     3465.30     29.86 o 
   2  -3   8     2209.97     2146.48     19.23 o 
   3  -3   8      665.11      690.62      9.23 o 
   4  -3   8       22.53       28.19      2.35 o 
   5  -3   8      369.35      378.60      7.02 o 
   6  -3   8     1783.92     1830.61     25.47 o 
   7  -3   8     1082.90     1109.39     17.36 o 
   8  -3   8      599.22      615.79     19.91 o 
 -10  -2   8      378.10      418.72     15.16 o 
  -9  -2   8        0.57        1.23      2.11 o 
  -8  -2   8      437.30      454.44     14.40 o 
  -7  -2   8       98.24      109.02      4.03 o 
  -6  -2   8     1536.32     1542.89     14.57 o 
  -5  -2   8     1485.65     1466.19     15.20 o 
  -4  -2   8     2510.03     2526.89     33.43 o 
  -3  -2   8       15.24       10.82      1.11 o 
  -2  -2   8     1461.96     1490.65     16.70 o 
  -1  -2   8     2355.88     2398.51     23.42 o 
   0  -2   8     2504.76     2341.56     22.69 o 
   1  -2   8     2826.16     2747.70     23.94 o 
   2  -2   8      567.66      546.56      6.00 o 
   3  -2   8        0.82        0.53      0.76 o 
   4  -2   8     1801.42     1859.88     18.97 o 
   5  -2   8     1137.69     1153.33     14.44 o 
   6  -2   8     1757.84     1790.48     25.10 o 
   7  -2   8      701.95      715.59     12.58 o 
   8  -2   8       65.12       59.92      5.86 o 
 -10  -1   8      206.50      178.54      8.84 o 
  -9  -1   8        7.07        7.16      2.57 o 
  -8  -1   8     1095.11     1087.14     17.34 o 
  -7  -1   8     1455.56     1423.53     26.72 o 
  -6  -1   8     2762.61     2837.05     42.66 o 
  -5  -1   8     2545.89     2637.51     24.15 o 
  -4  -1   8      132.00      132.72      2.07 o 
  -3  -1   8     1919.35     2083.77     17.61 o 
  -2  -1   8     2399.54     2427.44     26.00 o 
  -1  -1   8     5059.04     5040.27     47.54 o 
   0  -1   8     8320.57     8568.80     80.57 o 
   1  -1   8      995.21      993.49     10.51 o 
   2  -1   8     1215.63     1266.55     13.13 o 
   3  -1   8     4255.52     4266.14     43.05 o 
   4  -1   8     1540.52     1548.35     16.14 o 
   5  -1   8      798.86      827.07     13.15 o 
   6  -1   8      333.08      345.78      7.50 o 
   7  -1   8        0.02       -1.26      3.10 o 
   8  -1   8       45.26       36.57      4.79 o 
 -10   0   8       24.89       30.63      3.98 o 
  -9   0   8      404.19      442.55     16.46 o 
  -8   0   8     2672.70     2799.88     33.57 o 
  -7   0   8      716.78      734.03     12.33 o 
  -6   0   8      907.26      940.41     11.99 o 
  -5   0   8      228.81      264.61      5.15 o 
  -4   0   8      600.43      616.22      6.53 o 
  -3   0   8     1342.70     1244.37     13.10 o 
  -2   0   8     4223.31     4166.11     51.33 o 
  -1   0   8     7927.23     8238.45     87.40 o 
   0   0   8        0.52        5.28      0.74 o 
   1   0   8     1881.64     1868.51     20.61 o 
   2   0   8     5506.26     5555.03     46.91 o 
   3   0   8      374.21      366.44      4.54 o 
   4   0   8      269.37      262.25      7.40 o 
   5   0   8      561.94      557.67      9.96 o 
   6   0   8        2.86        2.52      1.38 o 
   7   0   8      156.91      147.68      5.84 o 
 -11   1   8       84.22       95.91      6.74 o 
 -10   1   8     1952.17     1957.11     45.18 o 
  -9   1   8     2732.93     2792.33     43.76 o 
  -8   1   8      189.44      191.21      5.38 o 
  -7   1   8        1.28        1.99      1.29 o 
  -6   1   8       37.55       43.90      2.17 o 
  -5   1   8      527.32      540.46      6.56 o 
  -4   1   8     2266.42     2222.81     20.17 o 
  -3   1   8     4546.25     4412.17    172.14 o 
  -2   1   8     1356.40     1349.64     21.87 o 
  -1   1   8      804.45      784.87      9.64 o 
   0   1   8     1098.71     1122.96     11.67 o 
   1   1   8     4496.91     4578.09     48.01 o 
   2   1   8     3186.37     3228.41     36.20 o 
   3   1   8      721.44      725.29     17.01 o 
   4   1   8      286.96      264.59      7.70 o 
   5   1   8       76.02       73.02      3.21 o 
   6   1   8      667.79      664.51     11.94 o 
   7   1   8      907.36      929.60     18.41 o 
 -11   2   8     1165.50     1166.45     30.44 o 
 -10   2   8     1535.20     1540.58     41.54 o 
  -9   2   8        9.44       10.85      3.41 o 
  -8   2   8       10.99       11.22      1.61 o 
  -7   2   8      453.63      468.61      8.91 o 
  -6   2   8       17.21       19.38      1.30 o 
  -5   2   8     3818.84     3736.71     41.24 o 
  -4   2   8     4004.99     4036.04     67.24 o 
  -3   2   8     1242.80     1298.37     32.76 o 
  -2   2   8        2.43        5.52      1.32 o 
  -1   2   8      142.47      173.55      4.18 o 
   0   2   8     1933.21     2017.43     22.14 o 
   1   2   8     1745.71     1745.01     19.63 o 
   2   2   8     3279.56     3361.95     42.30 o 
   3   2   8     1095.54     1116.02     21.22 o 
   4   2   8       55.49       47.50      5.35 o 
   5   2   8      654.00      657.89     11.68 o 
   6   2   8      956.60      978.76     19.00 o 
 -11   3   8      761.15      770.85     16.45 o 
 -10   3   8      474.19      463.51     13.99 o 
  -9   3   8      138.30      140.17      5.32 o 
  -8   3   8        3.50        4.27      1.37 o 
  -7   3   8      365.80      359.56      7.58 o 
  -6   3   8     2713.01     2677.64     36.31 o 
  -5   3   8     1940.11     1901.47     22.07 o 
  -4   3   8     1428.28     1429.86     21.55 o 
  -3   3   8      333.77      343.79      6.77 o 
  -2   3   8     1104.52     1112.43     10.26 o 
  -1   3   8     2212.67     2213.81     27.09 o 
   0   3   8     3692.89     3809.94     39.42 o 
   1   3   8      564.85      612.99      7.29 o 
   2   3   8      103.50      100.12      3.29 o 
   3   3   8       56.70       57.86      2.72 o 
   4   3   8      232.19      239.45      7.32 o 
   5   3   8      877.05      902.46     15.07 o 
   6   3   8      558.09      600.95     13.74 o 
 -11   4   8      550.38      559.46     26.86 o 
 -10   4   8      214.93      205.39     11.89 o 
  -9   4   8       19.43       20.32      2.68 o 
  -8   4   8      463.63      486.57      9.77 o 
  -7   4   8     2220.73     2153.34     30.40 o 
  -6   4   8     3543.94     3490.55     50.92 o 
  -5   4   8     2199.73     2240.20     25.80 o 
  -4   4   8      165.72      165.73      8.78 o 
  -3   4   8     2409.95     2452.52     38.29 o 
  -2   4   8     2747.41     2850.35     30.80 o 
  -1   4   8     2417.25     2503.51     26.70 o 
   0   4   8      672.48      724.62      9.23 o 
   1   4   8      163.34      144.95      4.43 o 
   2   4   8      137.53      146.94      4.16 o 
   3   4   8     1023.65     1022.57     15.97 o 
   4   4   8      746.10      756.74     13.15 o 
   5   4   8      524.77      543.70     12.73 o 
 -11   5   8        1.63       -1.30      2.57 o 
 -10   5   8       19.60       17.38      4.29 o 
  -9   5   8      782.01      767.03     24.39 o 
  -8   5   8     2653.08     2626.33    101.25 o 
  -7   5   8     1893.73     1907.09     55.79 o 
  -6   5   8      414.84      428.57     11.93 o 
  -5   5   8       99.04       99.88      3.67 o 
  -4   5   8     1144.06     1131.84     29.25 o 
  -3   5   8     1273.19     1311.60     22.67 o 
  -2   5   8     3288.15     3362.23     51.60 o 
  -1   5   8     1308.99     1325.49     22.89 o 
   0   5   8       68.63       65.28      3.38 o 
   1   5   8      700.28      693.27     11.04 o 
   2   5   8     1884.72     1913.54     25.59 o 
   3   5   8      328.96      329.17     14.47 o 
   4   5   8       43.85       48.89      5.78 o 
 -11   6   8      109.46       96.75      8.42 o 
 -10   6   8      400.67      412.86     17.23 o 
  -9   6   8      899.24      885.88     27.57 o 
  -8   6   8      495.91      513.25     18.80 o 
  -7   6   8      867.04      866.90     20.33 o 
  -6   6   8        1.25        2.50      1.84 o 
  -5   6   8      462.22      437.34      8.93 o 
  -4   6   8     1387.01     1468.96     45.07 o 
  -3   6   8     1836.54     1962.79     32.54 o 
  -2   6   8      558.94      569.22     12.40 o 
  -1   6   8      640.19      619.76     24.94 o 
   0   6   8      273.71      301.71     12.94 o 
   1   6   8     1214.15     1176.06     32.51 o 
   2   6   8     1149.29     1129.51     32.09 o 
   3   6   8      355.59      353.94     15.32 o 
 -10   7   8      675.10      684.33     24.31 o 
  -9   7   8      128.66      150.36      9.95 o 
  -8   7   8        1.31        1.88      2.34 o 
  -7   7   8        7.99       10.76      2.68 o 
  -6   7   8      512.44      501.74     13.66 o 
  -5   7   8      491.07      516.72     11.98 o 
  -4   7   8     1705.71     1863.58     31.72 o 
  -3   7   8      480.81      532.83     12.34 o 
  -2   7   8       66.34       70.38      4.20 o 
  -1   7   8      181.28      192.82     10.41 o 
   0   7   8      828.48      863.55     26.34 o 
   1   7   8      851.03      888.75     27.45 o 
   2   7   8      654.16      647.91     22.78 o 
 -10   8   8     1350.27     1370.80     40.09 o 
  -9   8   8       96.39       99.93      8.61 o 
  -8   8   8      420.86      393.03     16.85 o 
  -7   8   8      828.76      827.76     26.38 o 
  -6   8   8      694.84      776.30     24.70 o 
  -5   8   8      722.15      436.26     15.28 o 
  -4   8   8     1071.11     1094.17     21.29 o 
  -3   8   8      178.52      176.69      6.68 o 
  -2   8   8      472.35      486.30     18.00 o 
  -1   8   8      954.75      894.99     27.49 o 
   0   8   8     1176.93     1218.26     34.88 o 
   1   8   8      481.95      436.72     18.19 o 
  -9   9   8        7.06       12.98      4.40 o 
  -8   9   8      531.30      487.75     19.68 o 
  -7   9   8      615.36      626.05     22.40 o 
  -6   9   8      765.24      756.81     24.85 o 
  -5   9   8      547.75      590.82     14.23 o 
  -4   9   8       22.60       24.03      3.04 o 
  -3   9   8      372.73      387.59     15.97 o 
  -2   9   8      774.03      792.19     25.73 o 
  -1   9   8      778.37      828.52     27.11 o 
  -8  10   8      975.55      946.49     30.90 o 
  -7  10   8     1207.38     1277.37     37.33 o 
  -6  10   8      301.98      298.65     14.40 o 
  -5  10   8       75.71       93.58      9.13 o 
  -4  10   8      781.53      875.77     45.28 o 
  -3  10   8      635.43      638.42     22.74 o 
   1 -12   9      538.82      575.63      8.89 o 
   2 -12   9      781.94      776.85     10.88 o 
   3 -12   9      368.89      358.92      6.62 o 
   4 -12   9        8.33       10.36      1.68 o 
   5 -12   9       43.32       36.61      2.24 o 
  -2 -11   9       11.28       12.95      2.04 o 
  -1 -11   9      429.02      417.19      7.18 o 
   0 -11   9     1163.11     1132.39     13.88 o 
   1 -11   9      507.92      509.99      7.92 o 
   2 -11   9      357.92      355.61      7.14 o 
   3 -11   9       56.38       54.95      2.45 o 
   4 -11   9       18.72       21.51      2.87 o 
   5 -11   9      265.72      272.76      5.48 o 
   6 -11   9     1439.41     1450.01     16.93 o 
  -3 -10   9       24.27       21.57      1.92 o 
  -2 -10   9      206.42      191.43      4.23 o 
  -1 -10   9     1169.64     1185.94     14.04 o 
   0 -10   9     1211.43     1217.80     14.32 o 
   1 -10   9     1039.37      995.05     11.36 o 
   2 -10   9       90.47       90.74      2.71 o 
   3 -10   9      389.79      384.21      6.52 o 
   4 -10   9     1510.84     1483.71     18.72 o 
   5 -10   9     1541.66     1561.59     19.62 o 
   6 -10   9      278.50      276.10      6.05 o 
   7 -10   9       40.79       45.61      3.97 o 
  -4  -9   9       64.89       63.99      3.62 o 
  -3  -9   9      737.91      720.04     10.61 o 
  -2  -9   9      502.94      495.79      6.73 o 
  -1  -9   9      880.95      864.94      9.96 o 
   0  -9   9      669.72      660.06      8.17 o 
   1  -9   9       58.69       58.71      2.09 o 
   2  -9   9      834.78      812.93     10.39 o 
   3  -9   9      941.60      952.18     11.78 o 
   4  -9   9     1733.19     1715.26     18.94 o 
   5  -9   9      550.12      537.64      8.03 o 
   6  -9   9      115.14      122.51      3.81 o 
   7  -9   9      217.29      199.44      7.83 o 
   8  -9   9      705.39      705.82     16.16 o 
  -6  -8   9       80.45       85.14      4.07 o 
  -5  -8   9      226.38      240.04      5.69 o 
  -4  -8   9     1085.09     1056.31     13.77 o 
  -3  -8   9      963.93      982.11     12.54 o 
  -2  -8   9      630.47      624.06      7.61 o 
  -1  -8   9      281.71      279.39      4.41 o 
   0  -8   9        6.47       13.72      1.50 o 
   1  -8   9       55.35       57.18      2.10 o 
   2  -8   9     1462.56     1428.54     15.78 o 
   3  -8   9     2553.76     2505.88     25.62 o 
   4  -8   9     1691.46     1585.84     17.49 o 
   5  -8   9       17.25       27.35      1.98 o 
   6  -8   9      310.96      306.22      5.58 o 
   7  -8   9      280.48      280.45      9.57 o 
   8  -8   9      793.76      785.68     17.06 o 
  -6  -7   9      147.23      146.47      4.29 o 
  -5  -7   9      574.87      580.27      8.49 o 
  -4  -7   9      828.33      832.23      8.52 o 
  -3  -7   9      525.04      498.06      5.77 o 
  -2  -7   9       43.90       47.31      1.53 o 
  -1  -7   9      217.35      216.15      3.87 o 
   0  -7   9      144.01      132.91      2.94 o 
   1  -7   9      211.43      216.46      7.07 o 
   2  -7   9     2459.85     2410.90     24.32 o 
   3  -7   9     1991.56     1975.26     20.56 o 
   4  -7   9      511.17      501.10      7.14 o 
   5  -7   9      250.76      251.74      4.71 o 
   6  -7   9      802.05      831.95     10.66 o 
   7  -7   9      640.16      634.14     14.08 o 
   8  -7   9      518.25      522.39     12.68 o 
  -7  -6   9      428.15      403.93     10.66 o 
  -6  -6   9     1632.16     1637.96     18.27 o 
  -5  -6   9      334.47      354.84      4.81 o 
  -4  -6   9      117.17      109.85      2.26 o 
  -3  -6   9      581.16      554.74      6.03 o 
  -2  -6   9     2338.00     2313.57     21.02 o 
  -1  -6   9     1523.92     1475.19     14.10 o 
   0  -6   9     8911.52     8803.47     73.89 o 
   1  -6   9     2819.30     2731.77     26.84 o 
   2  -6   9      150.60      147.12      3.11 o 
   3  -6   9      222.90      219.15      4.00 o 
   4  -6   9      102.16      103.65      3.45 o 
   5  -6   9      730.20      714.86      9.20 o 
   6  -6   9     1374.38     1395.22     17.72 o 
   7  -6   9      863.26      872.47     13.98 o 
   8  -6   9      174.97      194.89     10.11 o 
  -8  -5   9       81.66       80.94      5.59 o 
  -7  -5   9      780.42      805.24     13.88 o 
  -6  -5   9      971.04      971.39     13.22 o 
  -5  -5   9      976.09      997.85      9.82 o 
  -4  -5   9     1229.70     1213.09     12.35 o 
  -3  -5   9      598.09      584.43      6.49 o 
  -2  -5   9     3204.81     3179.31     27.88 o 
  -1  -5   9     5886.58     5723.56     53.45 o 
   0  -5   9     3343.54     3138.61     30.34 o 
   1  -5   9     1103.34     1106.81     13.50 o 
   2  -5   9       15.75       18.37      1.25 o 
   3  -5   9      594.82      571.92      7.38 o 
   4  -5   9     2973.63     2977.57     29.40 o 
   5  -5   9     1898.01     1935.57     22.68 o 
   6  -5   9      321.61      338.58      6.32 o 
   7  -5   9      215.21      222.95      5.65 o 
   8  -5   9       13.43       18.23      3.94 o 
  -9  -4   9      273.03      273.88     11.72 o 
  -8  -4   9      429.34      456.57     11.14 o 
  -7  -4   9      999.13     1066.80     15.21 o 
  -6  -4   9     1119.23     1158.62     11.04 o 
  -5  -4   9      244.07      251.63      3.49 o 
  -4  -4   9       25.10       24.96      1.36 o 
  -3  -4   9     1629.16     1636.93     21.46 o 
  -2  -4   9     3050.88     2967.11     25.93 o 
  -1  -4   9     2720.99     2683.70     23.62 o 
   0  -4   9      976.80     1008.02      9.93 o 
   1  -4   9        6.82        9.49      0.80 o 
   2  -4   9      877.18      854.42      8.86 o 
   3  -4   9     2876.40     2848.45     36.90 o 
   4  -4   9     2353.41     2338.48     23.52 o 
   5  -4   9      174.95      173.00      3.61 o 
   6  -4   9        0.46        1.34      0.96 o 
   7  -4   9       25.25       32.27      4.90 o 
   8  -4   9      253.29      248.95     11.72 o 
  -9  -3   9      658.38      711.78     20.91 o 
  -8  -3   9      947.72      997.53     22.21 o 
  -7  -3   9      725.04      745.38     10.98 o 
  -6  -3   9       43.33       51.66      1.68 o 
  -5  -3   9      129.37      127.47      4.52 o 
  -4  -3   9      589.99      594.25      6.89 o 
  -3  -3   9     1081.12      989.76     12.15 o 
  -2  -3   9     2915.08     2912.00     31.48 o 
  -1  -3   9      605.83      624.54      7.36 o 
   0  -3   9        5.05        7.29      0.95 o 
   1  -3   9       15.11        9.78      0.88 o 
   2  -3   9     2365.82     2404.45     21.52 o 
   3  -3   9     2993.55     2919.62     25.87 o 
   4  -3   9     2391.84     2297.02     30.33 o 
   5  -3   9        5.94        8.01      1.33 o 
   6  -3   9      352.73      354.25      7.68 o 
   7  -3   9      839.82      875.08     23.01 o 
   8  -3   9      504.26      514.33     17.96 o 
 -10  -2   9      813.55      829.13     23.74 o 
  -9  -2   9      616.64      637.31     18.84 o 
  -8  -2   9      612.94      660.59     18.61 o 
  -7  -2   9       36.28       40.69      2.45 o 
  -6  -2   9      591.33      609.34      6.80 o 
  -5  -2   9      867.04      897.90      8.50 o 
  -4  -2   9     3111.52     3110.66     32.61 o 
  -3  -2   9     1106.93     1059.94     12.60 o 
  -2  -2   9      889.26      855.20     18.62 o 
  -1  -2   9       15.11       11.13      0.89 o 
   0  -2   9     1230.12     1234.84     17.73 o 
   1  -2   9     1493.71     1430.89     13.34 o 
   2  -2   9     2642.99     2603.01     23.08 o 
   3  -2   9     1830.34     1824.48     18.55 o 
   4  -2   9      237.10      228.49      5.06 o 
   5  -2   9      103.78      113.93      3.88 o 
   6  -2   9     1118.66     1153.62     17.77 o 
   7  -2   9      883.42      889.06     21.12 o 
   8  -2   9      636.28      638.92     20.68 o 
 -10  -1   9      883.21      908.93     24.89 o 
  -9  -1   9     1394.21     1397.56     33.73 o 
  -8  -1   9      608.18      629.27     17.46 o 
  -7  -1   9      447.21      453.11      8.80 o 
  -6  -1   9     2282.43     2324.81     26.92 o 
  -5  -1   9     2312.72     2328.89     22.28 o 
  -4  -1   9     1985.58     1980.20     19.95 o 
  -3  -1   9     1557.48     1603.75     14.46 o 
  -2  -1   9      311.68      335.44      4.20 o 
  -1  -1   9     2779.86     2975.53     28.68 o 
   0  -1   9     3874.00     3931.02     41.40 o 
   1  -1   9     2070.41     1960.86     19.43 o 
   2  -1   9     2797.08     2818.21     27.21 o 
   3  -1   9       48.96       55.97      1.63 o 
   4  -1   9      155.42      151.34      5.48 o 
   5  -1   9     1302.24     1365.92     19.89 o 
   6  -1   9      764.41      783.34     13.34 o 
   7  -1   9      844.88      905.00     17.90 o 
 -10   0   9      740.98      810.53     22.51 o 
  -9   0   9      202.94      176.04     32.07 o 
  -8   0   9      287.68      307.71      7.83 o 
  -7   0   9     1800.87     1796.68     27.56 o 
  -6   0   9     2967.23     2974.66     33.52 o 
  -5   0   9      656.53      648.05      7.81 o 
  -4   0   9      704.47      717.88      7.45 o 
  -3   0   9       48.51       51.85      1.30 o 
  -2   0   9     2890.03     3037.20     38.10 o 
  -1   0   9     3442.60     3281.72     40.50 o 
   0   0   9     1839.14     1797.78     17.99 o 
   1   0   9     1139.68     1203.24     14.05 o 
   2   0   9       34.09       31.28      1.25 o 
   3   0   9      133.13      129.69      2.43 o 
   4   0   9     1744.51     1785.62     29.34 o 
   5   0   9     1098.38     1092.31     16.74 o 
   6   0   9      345.62      359.68      8.11 o 
   7   0   9      154.45      143.16      5.91 o 
 -11   1   9      273.74      270.70     11.30 o 
 -10   1   9        2.58        6.81      3.91 o 
  -9   1   9      609.38      644.18     13.38 o 
  -8   1   9     1607.50     1624.56     26.89 o 
  -7   1   9     2791.50     2777.88     37.97 o 
  -6   1   9      479.44      462.95      8.39 o 
  -5   1   9      120.08      135.97      2.46 o 
  -4   1   9       98.12      107.85      2.39 o 
  -3   1   9      476.39      503.73     10.17 o 
  -2   1   9     4725.56     4659.55     91.59 o 
  -1   1   9     4116.53     4004.44     67.94 o 
   0   1   9     2324.46     2362.85     29.57 o 
   1   1   9       10.11        9.27      1.02 o 
   2   1   9     1691.13     1712.98     17.36 o 
   3   1   9     3502.65     3538.57     75.65 o 
   4   1   9     1501.24     1510.85     22.01 o 
   5   1   9      104.34      107.69      3.96 o 
   6   1   9        9.30        8.67      3.54 o 
 -10   2   9      422.75      405.45     10.28 o 
  -9   2   9     1532.48     1568.04     26.79 o 
  -8   2   9     1246.35     1249.47     21.69 o 
  -7   2   9        6.39       14.75      3.45 o 
  -6   2   9       16.61       22.23      1.85 o 
  -5   2   9      679.74      665.96     11.33 o 
  -4   2   9      174.83      170.93      4.51 o 
  -3   2   9     3770.35     3608.36     54.07 o 
  -2   2   9     5257.63     5333.34     78.19 o 
  -1   2   9      873.66      946.12     12.22 o 
   0   2   9        1.40        0.61      0.79 o 
   1   2   9      397.52      419.19      6.15 o 
   2   2   9     1519.03     1579.70     27.94 o 
   3   2   9     1197.34     1200.94     22.87 o 
   4   2   9      984.19      988.05     17.75 o 
   5   2   9      122.12      128.25      5.97 o 
   6   2   9      141.64      134.19      9.21 o 
 -11   3   9      612.53      614.14     21.25 o 
 -10   3   9     1698.49     1643.68     42.39 o 
  -9   3   9      495.84      493.46     17.65 o 
  -8   3   9       81.38       67.43      5.97 o 
  -7   3   9      146.77      138.29      6.26 o 
  -6   3   9       24.40       28.93      3.35 o 
  -5   3   9      424.15      411.19     10.91 o 
  -4   3   9     4420.65     4071.90    168.13 o 
  -3   3   9      775.26      753.01     14.19 o 
  -2   3   9     1101.16     1141.28     19.80 o 
  -1   3   9        1.80        3.01      1.41 o 
   0   3   9      668.45      690.05     13.33 o 
   1   3   9     1759.80     1812.66     24.45 o 
   2   3   9     1552.00     1554.08     27.75 o 
   3   3   9      566.77      587.02     16.30 o 
   4   3   9        0.28        1.98      1.26 o 
   5   3   9      104.71      102.34      7.77 o 
 -11   4   9      745.57      742.45     24.73 o 
 -10   4   9      907.22      883.01     27.18 o 
  -9   4   9      545.59      532.97     18.99 o 
  -8   4   9      184.26      186.35      9.88 o 
  -7   4   9      180.75      187.07      7.54 o 
  -6   4   9     1694.06     1759.69     38.12 o 
  -5   4   9     3309.31     3193.59     43.31 o 
  -4   4   9     1340.30     1337.14     33.23 o 
  -3   4   9      213.88      218.71      6.40 o 
  -2   4   9       36.35       44.69      5.09 o 
  -1   4   9      999.79     1062.02     19.06 o 
   0   4   9     1700.93     1788.91     52.74 o 
   1   4   9     2456.14     2445.71     56.55 o 
   2   4   9      443.41      444.57     16.12 o 
   3   4   9       46.26       37.13      3.36 o 
   4   4   9      123.37      109.10      5.60 o 
 -11   5   9     1076.45     1023.79     31.43 o 
 -10   5   9     1059.78     1017.63     30.78 o 
  -9   5   9        8.20       12.25      3.64 o 
  -8   5   9      641.99      586.96     20.14 o 
  -7   5   9      966.41      971.26     22.05 o 
  -6   5   9     2777.58     2864.68     51.79 o 
  -5   5   9     1075.25     1038.82     16.76 o 
  -4   5   9      529.13      524.03     11.51 o 
  -3   5   9        7.47        8.96      1.92 o 
  -2   5   9     1454.16     1455.80     25.07 o 
  -1   5   9     2445.83     2454.29     39.16 o 
   0   5   9     1700.50     1712.14     42.39 o 
   1   5   9      240.40      247.57     11.79 o 
   2   5   9       21.74       20.06      4.10 o 
   3   5   9       18.68       22.70      4.44 o 
   4   5   9      966.23      950.78     28.87 o 
 -11   6   9      450.91      417.42     18.19 o 
 -10   6   9       61.03       50.69      6.32 o 
  -9   6   9       99.88       83.12      7.47 o 
  -8   6   9      920.25      912.22     27.99 o 
  -7   6   9     1624.88     1684.40     35.80 o 
  -6   6   9      950.66     1007.60     22.34 o 
  -5   6   9      269.98      264.02      7.67 o 
  -4   6   9       29.58       35.40      2.96 o 
  -3   6   9      918.95      969.01     18.63 o 
  -2   6   9     1692.45     1761.75     48.51 o 
  -1   6   9     1529.00     1488.23     38.21 o 
   0   6   9      107.15      107.55      7.70 o 
   1   6   9        7.05        3.52      3.10 o 
   2   6   9      292.16      300.22     13.94 o 
   3   6   9      323.31      351.60     15.62 o 
 -10   7   9      606.68      572.68     22.02 o 
  -9   7   9      215.43      231.95     12.75 o 
  -8   7   9      695.38      710.02     24.16 o 
  -7   7   9      657.20      676.39     17.51 o 
  -6   7   9      233.60      217.44     11.18 o 
  -5   7   9      323.98      350.07     14.28 o 
  -4   7   9     1567.74     1547.92     27.49 o 
  -3   7   9      584.82      646.18     14.32 o 
  -2   7   9      547.22      645.64     14.30 o 
  -1   7   9      291.06      308.03     13.82 o 
   0   7   9        3.63        0.11      2.95 o 
   1   7   9      328.98      347.20     15.51 o 
 -10   8   9     1718.06     1717.84     47.78 o 
  -9   8   9      399.35      451.27     19.11 o 
  -8   8   9      420.28      447.09     18.53 o 
  -7   8   9       33.87       31.70      5.17 o 
  -6   8   9        1.96        2.72      2.83 o 
  -5   8   9      734.14      777.81     16.84 o 
  -4   8   9     1196.59     1306.77     24.72 o 
  -3   8   9      723.81      774.61     23.11 o 
  -2   8   9      382.21      376.11     15.77 o 
  -1   8   9       87.35       89.33      8.04 o 
   0   8   9      305.98      283.14     14.20 o 
  -8   9   9        3.07        7.12      3.68 o 
  -7   9   9       35.28       33.12      5.70 o 
  -6   9   9      216.48      228.12     12.41 o 
  -5   9   9      730.74      751.60     17.00 o 
  -4   9   9      470.95      508.92     13.18 o 
  -3   9   9      496.54      494.03     18.99 o 
  -2   9   9       21.31       21.94      4.79 o 
  -6  10   9     1021.02     1072.99     32.77 o 
  -5  10   9      409.20      462.78     12.91 o 
   2 -12  10      313.18      324.61      6.28 o 
   3 -12  10      438.76      442.79      9.93 o 
  -1 -11  10        0.50        1.24      1.10 o 
   0 -11  10       18.21       19.77      1.71 o 
   1 -11  10      170.51      179.84      4.33 o 
   2 -11  10      984.44      979.73     12.51 o 
   3 -11  10      453.31      423.79      7.11 o 
   4 -11  10      412.02      410.61      7.02 o 
   5 -11  10       47.72       52.09      2.79 o 
   6 -11  10       61.67       43.64      2.69 o 
  -3 -10  10      762.26      780.84     11.71 o 
  -2 -10  10       66.98       67.31      2.58 o 
  -1 -10  10       75.83       73.30      2.65 o 
   0 -10  10      316.30      315.26      5.70 o 
   1 -10  10     1507.04     1512.27     17.02 o 
   2 -10  10     1371.90     1374.51     17.52 o 
   3 -10  10      338.67      322.85      6.47 o 
   4 -10  10       21.15       26.13      2.04 o 
   5 -10  10      671.58      703.90     10.90 o 
   6 -10  10      463.47      460.69      8.38 o 
   7 -10  10      507.72      528.07     13.54 o 
  -4  -9  10      386.64      404.52      9.33 o 
  -3  -9  10       16.51       17.26      1.42 o 
  -2  -9  10      159.30      159.30      3.45 o 
  -1  -9  10      824.03      815.33      9.62 o 
   0  -9  10     1436.26     1438.41     14.88 o 
   1  -9  10     1060.38     1047.98     12.63 o 
   2  -9  10      266.12      260.22      5.31 o 
   3  -9  10       77.00       74.13      2.65 o 
   4  -9  10      675.23      669.51     10.95 o 
   5  -9  10      576.02      619.60      9.77 o 
   6  -9  10     1163.05     1162.35     15.59 o 
   7  -9  10      494.58      479.84     12.41 o 
  -5  -8  10      402.70      410.57      7.79 o 
  -4  -8  10        0.19        0.38      0.85 o 
  -3  -8  10      402.80      404.06      5.70 o 
  -2  -8  10      747.83      728.93      8.60 o 
  -1  -8  10      313.29      326.59      6.16 o 
   0  -8  10     2158.28     2152.79     22.32 o 
   1  -8  10      976.52      965.49     11.52 o 
   2  -8  10        9.08        9.96      1.17 o 
   3  -8  10     1357.12     1324.37     15.08 o 
   4  -8  10     1331.41     1312.04     15.11 o 
   5  -8  10      842.93      862.00     11.06 o 
   6  -8  10      909.71      902.71     14.66 o 
   7  -8  10       78.97       85.54      4.74 o 
   8  -8  10      396.26      384.81     10.83 o 
  -6  -7  10      111.95      111.11      3.71 o 
  -5  -7  10       13.51       12.36      1.52 o 
  -4  -7  10      469.34      447.04      5.89 o 
  -3  -7  10      603.15      606.34      6.73 o 
  -2  -7  10      427.10      445.44      5.74 o 
  -1  -7  10      232.30      231.86      3.76 o 
   0  -7  10      427.18      417.44      6.08 o 
   1  -7  10      308.90      298.34      4.87 o 
   2  -7  10      175.84      172.82      3.59 o 
   3  -7  10     1631.59     1603.99     17.35 o 
   4  -7  10     1865.37     1836.59     19.65 o 
   5  -7  10      714.10      735.95      9.70 o 
   6  -7  10       29.88       30.05      2.08 o 
   7  -7  10      470.13      466.43     15.12 o 
   8  -7  10      547.50      532.89     13.01 o 
  -7  -6  10       52.15       52.17      4.17 o 
  -6  -6  10       45.65       46.12      2.22 o 
  -5  -6  10      231.42      229.62      3.75 o 
  -4  -6  10     2108.71     2059.59     17.80 o 
  -3  -6  10     1225.46     1210.60     12.07 o 
  -2  -6  10      905.29      906.50      9.49 o 
  -1  -6  10        6.90       10.19      0.88 o 
   0  -6  10      397.05      407.21      5.25 o 
   1  -6  10     1425.02     1405.78     13.74 o 
   2  -6  10     3563.89     3480.04     33.82 o 
   3  -6  10     1780.86     1695.56     17.99 o 
   4  -6  10      427.46      425.33      6.37 o 
   5  -6  10        3.36        3.33      0.98 o 
   6  -6  10      795.13      786.70     11.54 o 
   7  -6  10      702.40      743.55     12.62 o 
   8  -6  10      608.38      650.94     21.10 o 
  -8  -5  10      521.59      544.77     12.88 o 
  -7  -5  10       12.39       10.89      1.84 o 
  -6  -5  10      440.81      441.99     10.39 o 
  -5  -5  10     1811.23     1856.31     16.50 o 
  -4  -5  10     1254.02     1259.88     14.06 o 
  -3  -5  10      782.73      774.18      8.97 o 
  -2  -5  10      729.66      676.48      7.76 o 
  -1  -5  10      133.96      129.51      3.25 o 
   0  -5  10     2258.70     2191.41     19.96 o 
   1  -5  10     5748.32     5569.40     47.59 o 
   2  -5  10     1627.33     1630.09     17.17 o 
   3  -5  10      451.87      443.52      9.00 o 
   4  -5  10        3.33        3.52      0.89 o 
   5  -5  10      162.78      165.07      5.29 o 
   6  -5  10     1471.36     1493.15     18.81 o 
   7  -5  10     1315.63     1362.22     44.28 o 
   8  -5  10      464.10      460.26     16.92 o 
  -9  -4  10      189.18      170.54      9.00 o 
  -8  -4  10        4.61        3.52      1.56 o 
  -7  -4  10      298.44      309.75      7.00 o 
  -6  -4  10     1076.14     1103.39     12.02 o 
  -5  -4  10     1364.19     1406.97     17.24 o 
  -4  -4  10     1739.23     1748.59     18.29 o 
  -3  -4  10       99.66       97.72      2.46 o 
  -2  -4  10      136.21      138.22      2.44 o 
  -1  -4  10     2484.73     2436.79     21.76 o 
   0  -4  10     3142.74     3062.25     26.95 o 
   1  -4  10     2670.11     2685.40     23.93 o 
   2  -4  10      201.14      202.04      3.29 o 
   3  -4  10       56.00       50.93      1.90 o 
   4  -4  10     1098.28     1064.31     12.19 o 
   5  -4  10      649.15      677.45      9.99 o 
   6  -4  10     1315.08     1368.14     20.48 o 
   7  -4  10      258.41      274.79     14.30 o 
   8  -4  10       27.63       30.78      4.75 o 
  -9  -3  10       60.61       68.04      5.67 o 
  -8  -3  10      222.87      229.58      9.65 o 
  -7  -3  10      722.40      744.26     11.27 o 
  -6  -3  10     1439.30     1459.13     13.28 o 
  -5  -3  10      677.71      676.16      8.66 o 
  -4  -3  10       11.07       14.13      1.01 o 
  -3  -3  10      398.72      393.19      6.01 o 
  -2  -3  10      884.47      865.30     10.84 o 
  -1  -3  10     1869.91     1765.01     17.91 o 
   0  -3  10     3728.39     3849.76     33.24 o 
   1  -3  10      620.83      613.00      6.75 o 
   2  -3  10      156.07      171.56      2.95 o 
   3  -3  10     1196.48     1174.64     11.75 o 
   4  -3  10     2676.88     2639.31     34.63 o 
   5  -3  10      517.84      517.90      8.16 o 
   6  -3  10      482.37      495.98     10.33 o 
   7  -3  10        5.80        4.95      2.00 o 
 -10  -2  10      348.87      334.53     12.83 o 
  -9  -2  10       90.16       93.42      6.24 o 
  -8  -2  10     1229.91     1276.99     30.82 o 
  -7  -2  10      850.30      901.81     13.51 o 
  -6  -2  10     1199.36     1248.73     11.52 o 
  -5  -2  10        2.65        4.52      0.93 o 
  -4  -2  10      913.05      929.66     10.10 o 
  -3  -2  10     1888.98     1978.70     24.44 o 
  -2  -2  10     2087.48     2127.33     23.45 o 
  -1  -2  10     1711.20     1688.16     22.53 o 
   0  -2  10      518.61      518.16      6.36 o 
   1  -2  10        0.17        0.49      0.55 o 
   2  -2  10     1856.86     1939.45     17.82 o 
   3  -2  10     2069.20     2113.66     21.31 o 
   4  -2  10      720.90      718.95      8.94 o 
   5  -2  10      386.63      366.68      7.73 o 
   6  -2  10      158.22      141.01      4.80 o 
   7  -2  10       55.06       51.94      3.76 o 
 -10  -1  10      146.18      162.00      8.39 o 
  -9  -1  10     2013.88     2098.35     47.36 o 
  -8  -1  10     2095.64     2278.29     36.38 o 
  -7  -1  10       81.02       87.01      3.39 o 
  -6  -1  10       65.43       62.43      2.00 o 
  -5  -1  10      431.81      441.89      6.00 o 
  -4  -1  10      766.90      741.34      8.93 o 
  -3  -1  10     2993.26     3049.20     30.37 o 
  -2  -1  10     3170.96     3264.45     53.65 o 
  -1  -1  10      426.73      431.36      6.20 o 
   0  -1  10       37.24       47.15      2.36 o 
   1  -1  10     1342.76     1346.84     14.04 o 
   2  -1  10     1704.36     1654.26     16.96 o 
   3  -1  10      855.77      853.51      8.99 o 
   4  -1  10     2009.40     2000.81     30.52 o 
   5  -1  10       23.31       28.68      4.77 o 
   6  -1  10      279.24      275.55      6.91 o 
   7  -1  10      894.74      891.96     18.04 o 
  -9   0  10      894.53      904.96     17.30 o 
  -8   0  10      830.34      860.47     16.25 o 
  -7   0  10       86.62       83.77      3.27 o 
  -6   0  10      977.62      968.84     13.40 o 
  -5   0  10     1811.45     1773.03     42.11 o 
  -4   0  10     1440.25     1403.85     32.55 o 
  -3   0  10     1812.75     1799.67     43.44 o 
  -2   0  10      229.21      222.01      3.50 o 
  -1   0  10      244.43      237.21      3.92 o 
   0   0  10     2088.15     2059.84     26.95 o 
   1   0  10     1497.14     1470.84     20.16 o 
   2   0  10     1322.35     1339.19     12.90 o 
   3   0  10     1354.34     1359.60     29.99 o 
   4   0  10       10.38       16.99      1.79 o 
   5   0  10      586.24      567.56     13.49 o 
   6   0  10     1510.91     1512.44     26.59 o 
 -10   1  10      768.78      834.00     25.23 o 
  -9   1  10      353.30      362.40     14.09 o 
  -8   1  10       60.08       56.59      5.36 o 
  -7   1  10     1161.32     1127.26     23.79 o 
  -6   1  10     3096.08     2976.60     52.97 o 
  -5   1  10     3506.05     3428.35     52.17 o 
  -4   1  10      549.53      200.25      7.58 o 
  -3   1  10       84.82       70.62      3.34 o 
  -2   1  10      335.00      348.35      8.14 o 
  -1   1  10      577.13      562.19      8.88 o 
   0   1  10     5029.71     5032.83     62.14 o 
   1   1  10     2904.39     2887.11     37.02 o 
   2   1  10     1228.27     1238.90     15.06 o 
   3   1  10      425.81      413.86     10.30 o 
   4   1  10     1396.35     1376.34     25.62 o 
   5   1  10     1242.51     1217.32     23.82 o 
   6   1  10      533.73      550.36     18.91 o 
 -11   2  10      296.16      306.69     13.86 o 
 -10   2  10      176.73      193.39     10.41 o 
  -9   2  10       15.21       15.39      3.60 o 
  -8   2  10      319.59      317.98     12.90 o 
  -7   2  10     2647.41     2498.81     56.17 o 
  -6   2  10     2378.95     2286.29     42.20 o 
  -5   2  10      134.01      140.15      4.93 o 
  -4   2  10        0.89        0.30      0.88 o 
  -3   2  10       39.24       43.03      5.93 o 
  -2   2  10      976.52      967.62     19.89 o 
  -1   2  10     1464.67     1423.46     23.89 o 
   0   2  10     2031.08     2084.02     34.71 o 
   1   2  10      518.38      538.81      9.15 o 
   2   2  10       41.39       33.51      4.50 o 
   3   2  10      866.44      878.13     21.67 o 
   4   2  10     1251.65     1206.09     23.49 o 
   5   2  10      191.63      187.38     10.15 o 
 -11   3  10       41.06       62.79      6.55 o 
 -10   3  10       11.05        9.69      3.64 o 
  -9   3  10      828.01      794.37     24.54 o 
  -8   3  10     2576.83     2619.38     61.30 o 
  -7   3  10      398.27      385.91     11.55 o 
  -6   3  10        3.24        3.46      1.72 o 
  -5   3  10      197.45      193.56      5.15 o 
  -4   3  10       12.60       13.32      2.76 o 
  -3   3  10     1036.25     1002.53     18.07 o 
  -2   3  10     5136.06     5085.64     75.48 o 
  -1   3  10      413.79      422.73      9.63 o 
   0   3  10       45.03       43.65      2.85 o 
   1   3  10       22.48       28.79      4.25 o 
   2   3  10      346.60      352.71     13.75 o 
   3   3  10     1137.32     1164.27     31.74 o 
   4   3  10      533.04      520.53     18.42 o 
   5   3  10      285.58      286.24     13.40 o 
 -11   4  10       91.98       78.61      7.27 o 
 -10   4  10      173.46      197.95     11.07 o 
  -9   4  10     1302.46     1246.90     34.69 o 
  -8   4  10     1492.42     1517.83     39.70 o 
  -7   4  10      182.04      185.13      7.68 o 
  -6   4  10        1.03        1.22      1.61 o 
  -5   4  10      351.32      338.47      8.40 o 
  -4   4  10      310.87      301.55      7.91 o 
  -3   4  10     2522.69     2481.09     39.40 o 
  -2   4  10     2496.42     2510.83     39.80 o 
  -1   4  10      336.71      321.07      8.33 o 
   0   4  10       40.04       48.61      3.14 o 
   1   4  10     1390.29     1333.70     34.88 o 
   2   4  10     1313.37     1316.66     35.19 o 
   3   4  10      682.99      655.11     21.59 o 
   4   4  10      250.78      273.49     13.09 o 
 -11   5  10      519.01      493.77     19.83 o 
 -10   5  10     1019.50      998.71     30.75 o 
  -9   5  10     1186.35     1185.60     34.08 o 
  -8   5  10      312.21      342.80     14.74 o 
  -7   5  10        0.08       -2.41      2.26 o 
  -6   5  10      309.84      308.57     10.09 o 
  -5   5  10      435.15      429.84     10.22 o 
  -4   5  10     3665.37     3618.75     55.84 o 
  -3   5  10     2291.68     2230.92     36.39 o 
  -2   5  10      134.29      139.11      5.37 o 
  -1   5  10      308.99      313.00     11.07 o 
   0   5  10     1520.97     1494.55     38.63 o 
   1   5  10     1270.14     1320.45     35.61 o 
   2   5  10      860.26      791.15     24.96 o 
   3   5  10       77.86       75.96      7.20 o 
 -10   6  10     1006.87     1039.95     32.32 o 
  -9   6  10      576.57      600.25     21.94 o 
  -8   6  10        9.74        8.35      3.25 o 
  -7   6  10      715.32      698.46     22.93 o 
  -6   6  10     1018.70     1056.53     23.45 o 
  -5   6  10     1084.69      664.38     19.26 o 
  -4   6  10      914.98      906.70     17.95 o 
  -3   6  10      129.93      126.62      5.45 o 
  -2   6  10      239.17      267.04      8.04 o 
  -1   6  10      823.20      834.57     25.31 o 
   0   6  10     1182.96     1199.08     33.43 o 
   1   6  10      550.75      486.72     18.49 o 
   2   6  10      186.37      180.84     11.10 o 
 -10   7  10       55.70       59.31      7.05 o 
  -9   7  10       30.62       33.50      5.67 o 
  -8   7  10     1100.06     1069.89     32.35 o 
  -7   7  10     1029.15     1044.12     31.20 o 
  -6   7  10      721.14      722.00     23.43 o 
  -5   7  10      128.43      125.81     13.86 o 
  -4   7  10       48.61       50.27      4.84 o 
  -3   7  10      390.68      408.61     10.85 o 
  -2   7  10     1064.32     1096.85     31.28 o 
  -1   7  10      391.92      474.74     18.26 o 
   0   7  10      298.05      315.00     14.78 o 
   1   7  10      114.25      105.91      8.77 o 
  -9   8  10      313.65      308.87     15.77 o 
  -8   8  10     1253.00     1277.11     37.60 o 
  -7   8  10      500.13      563.26     21.21 o 
  -6   8  10      600.62      604.07     21.48 o 
  -5   8  10       12.82       14.02      5.99 o 
  -4   8  10      221.16      224.29     10.80 o 
  -3   8  10      530.68      503.80     18.80 o 
  -2   8  10      585.57      645.08     22.51 o 
  -1   8  10      297.57      327.29     15.35 o 
  -7   9  10      295.94      328.09     15.77 o 
  -6   9  10        4.57        9.84      4.06 o 
  -5   9  10      259.08      243.91      8.75 o 
  -4   9  10      347.41      365.21     15.33 o 
  -3   9  10      611.83      659.10     23.16 o 
  -1 -11  11      643.36      695.71      9.91 o 
   0 -11  11      334.56      346.79      6.32 o 
   1 -11  11        7.93        7.88      1.30 o 
   2 -11  11       29.73       29.45      2.09 o 
   3 -11  11      164.16      154.76      4.06 o 
   4 -11  11     1110.78     1110.11     15.54 o 
   5 -11  11      625.92      629.14     10.51 o 
  -3 -10  11      572.98      589.00      9.61 o 
  -2 -10  11      959.52      945.05     13.03 o 
  -1 -10  11      590.33      599.52      8.68 o 
   0 -10  11       29.24       26.97      1.80 o 
   1 -10  11      222.34      219.91      4.66 o 
   2 -10  11      514.00      504.06      8.55 o 
   3 -10  11     1178.40     1182.20     15.81 o 
   4 -10  11      699.82      691.34     10.77 o 
   5 -10  11       65.52       70.00      3.06 o 
   6 -10  11        4.09        1.81      1.19 o 
  -4  -9  11      865.08      879.72     12.36 o 
  -3  -9  11     1047.66     1059.65     12.73 o 
  -2  -9  11      118.43      115.06      3.77 o 
  -1  -9  11        4.09        4.73      0.99 o 
   0  -9  11      338.79      324.15      5.64 o 
   1  -9  11      743.09      758.46     10.02 o 
   2  -9  11     1072.15     1078.73     13.11 o 
   3  -9  11      858.32      879.99     11.34 o 
   4  -9  11      390.97      371.21      6.98 o 
   5  -9  11       83.33       88.08      4.25 o 
   6  -9  11      716.85      720.43     12.15 o 
   7  -9  11      667.59      699.88     16.05 o 
  -5  -8  11      982.36     1037.53     14.64 o 
  -4  -8  11      823.44      831.30     10.29 o 
  -3  -8  11      314.71      323.29      4.98 o 
  -2  -8  11       69.17       69.84      2.16 o 
  -1  -8  11      266.96      263.34      4.73 o 
   0  -8  11     1907.50     1852.58     19.74 o 
   1  -8  11      900.11      901.17     11.05 o 
   2  -8  11     1423.30     1397.50     15.75 o 
   3  -8  11      144.91      149.36      3.61 o 
   4  -8  11       26.29       30.20      1.83 o 
   5  -8  11      625.94      604.43      9.50 o 
   6  -8  11     1011.23     1018.78     18.64 o 
   7  -8  11      813.75      849.12     17.95 o 
  -6  -7  11      639.39      661.57     10.46 o 
  -5  -7  11      627.17      671.40      9.45 o 
  -4  -7  11       62.06       64.27      1.80 o 
  -3  -7  11        0.08        2.22      0.84 o 
  -2  -7  11      382.47      378.00      5.19 o 
  -1  -7  11     1064.22     1049.73     11.04 o 
   0  -7  11      773.25      773.12      8.71 o 
   1  -7  11      311.74      308.34      6.20 o 
   2  -7  11      160.09      157.94      3.49 o 
   3  -7  11       15.00       18.88      2.19 o 
   4  -7  11      262.04      270.54      4.99 o 
   5  -7  11     1294.11     1327.19     15.37 o 
   6  -7  11      845.80      841.28     13.94 o 
   7  -7  11       80.37       86.57      3.81 o 
  -7  -6  11      575.40      611.52     13.84 o 
  -6  -6  11      744.68      775.08     10.29 o 
  -5  -6  11      111.74      117.60      2.66 o 
  -4  -6  11       80.59       86.54      2.48 o 
  -3  -6  11      804.26      814.38      8.83 o 
  -2  -6  11     3879.50     3842.99     37.12 o 
  -1  -6  11     1247.93     1249.90     13.75 o 
   0  -6  11      131.61      126.98      2.88 o 
   1  -6  11       72.36       80.49      2.37 o 
   2  -6  11      194.19      202.59      4.42 o 
   3  -6  11      640.45      631.68      8.36 o 
   4  -6  11     3046.97     3048.84     30.57 o 
   5  -6  11     1575.69     1604.99     17.75 o 
   6  -6  11       18.12       24.97      2.19 o 
   7  -6  11       66.06       73.52      3.52 o 
  -8  -5  11      627.07      654.52     14.53 o 
  -7  -5  11     1162.71     1238.14     19.04 o 
  -6  -5  11      457.16      459.13      6.28 o 
  -5  -5  11       58.29       55.76      1.81 o 
  -4  -5  11      951.38      948.64     10.76 o 
  -3  -5  11     1881.43     1869.71     17.46 o 
  -2  -5  11      312.33      317.09      4.32 o 
  -1  -5  11      637.95      646.79      7.25 o 
   0  -5  11     1493.60     1485.64     14.31 o 
   1  -5  11      131.97      135.06      2.70 o 
   2  -5  11     2669.70     2696.49     24.43 o 
   3  -5  11     4634.71     4535.94     48.98 o 
   4  -5  11     1227.08     1229.08     13.96 o 
   5  -5  11       46.70       41.44      2.00 o 
   6  -5  11        7.99       10.19      1.52 o 
   7  -5  11      307.59      322.18     11.62 o 
  -8  -4  11      459.47      480.56     11.37 o 
  -7  -4  11      178.32      181.52      5.00 o 
  -6  -4  11       36.60       34.38      1.64 o 
  -5  -4  11      609.08      607.44      7.90 o 
  -4  -4  11     1700.72     1732.59     18.26 o 
  -3  -4  11     1225.01     1236.21     13.58 o 
  -2  -4  11     1072.05     1073.23     10.69 o 
  -1  -4  11      336.63      334.75      4.44 o 
   0  -4  11      131.43      124.99      2.48 o 
   1  -4  11     2718.03     2572.63     23.18 o 
   2  -4  11     3432.65     3360.34     29.72 o 
   3  -4  11     1366.54     1412.03     15.33 o 
   4  -4  11       60.09       66.29      3.60 o 
   5  -4  11      182.82      188.51      5.32 o 
   6  -4  11      914.55      955.16     15.74 o 
   7  -4  11      731.15      811.35     25.06 o 
  -9  -3  11      559.79      553.27     17.23 o 
  -8  -3  11      164.64      177.96      8.39 o 
  -7  -3  11      235.15      226.31      7.14 o 
  -6  -3  11      913.48      941.22     10.49 o 
  -5  -3  11     1542.95     1612.75     18.79 o 
  -4  -3  11     1423.42     1419.52     19.47 o 
  -3  -3  11      271.66      249.73      4.47 o 
  -2  -3  11       47.41       57.45      1.98 o 
  -1  -3  11      233.63      231.83      3.82 o 
   0  -3  11     2556.14     2585.43     23.10 o 
   1  -3  11     2362.65     2299.78     20.84 o 
   2  -3  11     2454.03     2423.16     22.01 o 
   3  -3  11        7.61       11.01      1.09 o 
   4  -3  11      143.19      138.38      3.68 o 
   5  -3  11      813.00      810.12     17.07 o 
   6  -3  11     1381.84     1378.74     24.65 o 
   7  -3  11      406.30      429.92     11.11 o 
  -8  -2  11      154.15      189.95      9.42 o 
  -7  -2  11      503.79      530.88     14.74 o 
  -6  -2  11     3261.00     3421.69     38.78 o 
  -5  -2  11     1993.02     2035.21     21.62 o 
  -4  -2  11      158.31      153.34      3.96 o 
  -3  -2  11      515.62      511.94      8.65 o 
  -2  -2  11      456.48      456.51      7.99 o 
  -1  -2  11     1846.26     1908.37     25.49 o 
   0  -2  11     2292.71     2271.20     25.73 o 
   1  -2  11      920.01      904.02     10.41 o 
   2  -2  11        0.89        0.16      0.60 o 
   3  -2  11       86.23       93.93      2.49 o 
   4  -2  11       81.16       92.60      3.34 o 
   5  -2  11     1272.93     1307.04     19.66 o 
   6  -2  11      814.59      816.70     16.67 o 
   7  -2  11      442.65      452.87     11.63 o 
  -9  -1  11      323.11      321.12     13.21 o 
  -8  -1  11      216.48      216.44     10.22 o 
  -7  -1  11     1114.65     1145.09     30.25 o 
  -6  -1  11     1733.43     1764.24     25.74 o 
  -5  -1  11      459.64      461.16      9.09 o 
  -4  -1  11       34.58       38.32      4.56 o 
  -3  -1  11     1201.64     1219.81     17.09 o 
  -2  -1  11     1812.95     1902.51     25.21 o 
  -1  -1  11     1038.80      986.40     14.27 o 
   0  -1  11     1680.07     1680.80     22.70 o 
   1  -1  11      136.69      143.22      3.33 o 
   2  -1  11       20.57       23.09      1.50 o 
   3  -1  11      841.91      866.64     10.27 o 
   4  -1  11     1124.91     1106.06     21.35 o 
   5  -1  11      568.63      569.33     13.56 o 
   6  -1  11      503.10      479.91     16.89 o 
 -10   0  11      107.95      105.71      7.73 o 
  -9   0  11      729.55      750.18     23.01 o 
  -8   0  11      853.57      870.03     25.12 o 
  -7   0  11      543.04      523.29     17.19 o 
  -6   0  11      781.85      758.79     12.96 o 
  -5   0  11       23.60       27.23      4.59 o 
  -4   0  11     1279.08     1207.16     27.24 o 
  -3   0  11     3734.89     3654.67     55.35 o 
  -2   0  11     1524.49     1496.87     25.07 o 
  -1   0  11      880.68      914.62     16.25 o 
   0   0  11       73.50       82.14      2.76 o 
   1   0  11      454.31      478.74      8.37 o 
   2   0  11     1318.65     1347.89     14.61 o 
   3   0  11     1496.00     1490.99     26.79 o 
   4   0  11      755.68      744.68     16.03 o 
   5   0  11      308.78      300.36      9.27 o 
   6   0  11      210.49      216.56     11.07 o 
 -10   1  11      603.91      595.23     20.41 o 
  -9   1  11     1905.07     1906.83     47.29 o 
  -8   1  11     1058.54     1064.57     29.44 o 
  -7   1  11      384.06      381.58     14.17 o 
  -6   1  11       68.24       66.54      4.40 o 
  -5   1  11      963.57      951.72     15.49 o 
  -4   1  11     2780.06     2592.17    106.61 o 
  -3   1  11     2691.93     2555.98     70.26 o 
  -2   1  11     2245.33     2238.00     35.55 o 
  -1   1  11      170.07      173.14      5.55 o 
   0   1  11     1170.13     1170.63     20.51 o 
   1   1  11     2890.78     2872.03     37.13 o 
   2   1  11     2256.97     2225.59     37.42 o 
   3   1  11      555.19      541.73     12.60 o 
   4   1  11      285.14      274.17      8.57 o 
   5   1  11       87.69       81.86      6.78 o 
 -10   2  11      837.90      861.07     26.46 o 
  -9   2  11      367.51      356.54     14.47 o 
  -8   2  11      224.19      210.51     10.38 o 
  -7   2  11        3.19        1.45      2.26 o 
  -6   2  11     1332.74     1280.65     26.37 o 
  -5   2  11     4636.31     4530.77     59.84 o 
  -4   2  11     1766.59     1715.51     33.92 o 
  -3   2  11      861.72      816.32     16.41 o 
  -2   2  11       20.41       18.55      3.39 o 
  -1   2  11      130.19      135.09      6.05 o 
   0   2  11      228.82      252.15      7.00 o 
   1   2  11     3059.10     3060.90    127.54 o 
   2   2  11     1976.96     1870.81     45.18 o 
   3   2  11       12.19        8.08      3.14 o 
   4   2  11      128.71      114.18      8.04 o 
   5   2  11      334.71      334.45     14.43 o 
 -10   3  11      574.34      588.49     20.83 o 
  -9   3  11       41.26       38.79      5.21 o 
  -8   3  11      229.33      211.24     10.76 o 
  -7   3  11     1258.09     1189.62     32.20 o 
  -6   3  11     3902.27     3759.67     78.74 o 
  -5   3  11      316.83      312.07      9.07 o 
  -4   3  11      310.86      310.38      8.05 o 
  -3   3  11       23.98       24.70      2.41 o 
  -2   3  11       98.37      101.23      9.27 o 
  -1   3  11      664.25      681.47     32.12 o 
   0   3  11     2807.48     2818.17     44.29 o 
   1   3  11     1145.25     1138.77     30.71 o 
   2   3  11        0.35        3.56      2.76 o 
   3   3  11      126.95      121.03      8.42 o 
   4   3  11      348.83      326.64     14.36 o 
 -10   4  11      149.42      147.83      9.65 o 
  -9   4  11      435.07      434.96     17.19 o 
  -8   4  11      880.10      857.20     26.23 o 
  -7   4  11     1229.98     1208.76     33.08 o 
  -6   4  11      908.69      931.49     21.06 o 
  -5   4  11       23.25       25.17      2.55 o 
  -4   4  11      274.94      275.33      7.69 o 
  -3   4  11      598.13      579.21     12.56 o 
  -2   4  11      860.66      846.11     17.02 o 
  -1   4  11     2343.81     2298.04     37.27 o 
   0   4  11      648.27      673.87     21.21 o 
   1   4  11       33.70       39.02      5.13 o 
   2   4  11       29.01       29.75      4.79 o 
   3   4  11      250.32      268.02     12.98 o 
 -10   5  11      162.23      145.80     10.03 o 
  -9   5  11      578.30      594.08     21.52 o 
  -8   5  11      832.16      824.23     26.11 o 
  -7   5  11     1236.34     1249.85     34.57 o 
  -6   5  11      788.80      791.65     38.61 o 
  -5   5  11       16.09       11.05      2.03 o 
  -4   5  11      831.77      813.55     16.45 o 
  -3   5  11     1837.18     1808.13     30.77 o 
  -2   5  11     2400.42     2375.80     40.83 o 
  -1   5  11      792.60      827.10     24.89 o 
   0   5  11       44.46       44.45      5.67 o 
   1   5  11      329.89      351.87     15.09 o 
   2   5  11      650.49      649.03     22.32 o 
 -10   6  11      397.91      431.20     18.68 o 
  -9   6  11      709.83      700.68     24.54 o 
  -8   6  11     1269.26     1272.67     36.34 o 
  -7   6  11      150.51      157.67      9.92 o 
  -6   6  11       39.47       48.93      5.70 o 
  -5   6  11      743.88      754.09     23.47 o 
  -4   6  11      946.55      964.19     20.31 o 
  -3   6  11     1210.33     1260.43     23.49 o 
  -2   6  11      557.82      524.92     12.46 o 
  -1   6  11       44.53       34.73      5.17 o 
   0   6  11      529.87      555.30     20.22 o 
   1   6  11      808.37      793.72     25.88 o 
  -9   7  11      211.03      215.37     12.79 o 
  -8   7  11       34.11       28.83      5.32 o 
  -7   7  11      128.23      124.82      9.15 o 
  -6   7  11      583.73      593.70     21.06 o 
  -5   7  11     1269.51     1308.52     30.38 o 
  -4   7  11      757.98      835.82     17.76 o 
  -3   7  11       66.03       71.77      4.53 o 
  -2   7  11       31.17       29.41      4.82 o 
  -1   7  11      261.09      294.67     14.32 o 
   0   7  11      795.35      772.39     26.00 o 
  -8   8  11        1.45       -0.65      2.87 o 
  -7   8  11      413.63      421.82     18.03 o 
  -6   8  11     1012.52     1085.90     32.47 o 
  -5   8  11      492.21      523.63     13.43 o 
  -4   8  11      110.91      102.04      5.56 o 
  -3   8  11       37.66       39.32      5.70 o 
  -2   8  11       73.38       69.61      7.27 o 
   0 -11  12      314.41      306.26      5.92 o 
   1 -11  12      520.62      544.83      8.50 o 
   2 -11  12      330.41      349.99      6.45 o 
   3 -11  12        3.00        4.05      1.35 o 
   4 -11  12      184.81      185.92      5.15 o 
  -2 -10  12      199.22      192.18      4.37 o 
  -1 -10  12      872.84      889.14     11.55 o 
   0 -10  12     1046.83     1089.20     13.41 o 
   1 -10  12      244.03      258.79      5.72 o 
   2 -10  12        0.80       -0.16      1.01 o 
   3 -10  12      382.17      393.65      7.85 o 
   4 -10  12      423.02      409.95      7.76 o 
   5 -10  12      702.02      743.39     11.61 o 
  -4  -9  12        5.64        3.54      1.10 o 
  -3  -9  12      456.36      454.22      7.01 o 
  -2  -9  12      890.73      932.15     11.67 o 
  -1  -9  12     1248.05     1275.51     14.90 o 
   0  -9  12      182.60      176.43      4.02 o 
   1  -9  12        0.11        2.99      1.76 o 
   2  -9  12      184.55      171.61      4.06 o 
   3  -9  12     1188.85     1172.84     15.52 o 
   4  -9  12     1384.72     1391.13     17.88 o 
   5  -9  12      656.25      671.07     10.59 o 
   6  -9  12       78.49       74.53      3.77 o 
  -5  -8  12       54.00       62.40      3.04 o 
  -4  -8  12      562.02      561.76      8.35 o 
  -3  -8  12      426.99      443.06      5.73 o 
  -2  -8  12     1552.57     1547.21     17.58 o 
  -1  -8  12      715.20      729.82     10.19 o 
   0  -8  12       43.86       44.78      2.52 o 
   1  -8  12      977.49      968.94     11.83 o 
   2  -8  12     1844.25     1797.05     19.55 o 
   3  -8  12      688.71      694.75      9.46 o 
   4  -8  12      567.26      572.82      8.39 o 
   5  -8  12      203.03      219.27      5.19 o 
   6  -8  12       80.34       79.05      3.77 o 
  -6  -7  12       71.05       79.61      4.44 o 
  -5  -7  12      926.55      955.24     10.18 o 
  -4  -7  12     1315.80     1329.29     12.65 o 
  -3  -7  12      753.32      746.22      8.55 o 
  -2  -7  12        1.79        4.31      0.89 o 
  -1  -7  12      629.18      614.31      8.16 o 
   0  -7  12      136.60      128.42      3.13 o 
   1  -7  12      496.07      484.10      7.87 o 
   2  -7  12      512.40      528.92      7.51 o 
   3  -7  12      785.08      773.41      9.98 o 
   4  -7  12       80.18       79.43      2.68 o 
   5  -7  12      393.70      396.12      7.19 o 
   6  -7  12      344.67      338.97      7.75 o 
   7  -7  12      433.11      452.07      9.47 o 
  -7  -6  12      189.03      207.03      7.18 o 
  -6  -6  12      927.31      973.65     11.11 o 
  -5  -6  12     1181.59     1227.51     12.09 o 
  -4  -6  12     1495.03     1503.46     16.16 o 
  -3  -6  12        3.87        6.65      0.82 o 
  -2  -6  12      228.43      231.33      3.71 o 
  -1  -6  12     1928.67     1929.07     18.24 o 
   0  -6  12     1315.30     1285.69     12.97 o 
   1  -6  12      427.84      429.96      5.75 o 
   2  -6  12      118.83      119.81      3.01 o 
   3  -6  12      139.49      145.88      3.92 o 
   4  -6  12        2.28        4.18      1.03 o 
   5  -6  12      811.69      827.84     10.74 o 
   6  -6  12     1459.36     1520.86     21.99 o 
   7  -6  12      705.08      714.61     15.57 o 
  -7  -5  12      732.77      773.80     15.65 o 
  -6  -5  12      926.48      958.75     12.76 o 
  -5  -5  12      622.09      667.12     10.02 o 
  -4  -5  12      314.15      315.50      4.39 o 
  -3  -5  12        1.98        2.88      0.64 o 
  -2  -5  12      738.76      721.23      8.00 o 
  -1  -5  12     3384.62     3375.31     29.91 o 
   0  -5  12      455.56      462.13      5.90 o 
   1  -5  12      150.03      156.87      3.00 o 
   2  -5  12      404.49      402.71      5.65 o 
   3  -5  12      131.42      129.39      3.74 o 
   4  -5  12     1917.17     1893.85     38.81 o 
   5  -5  12     2426.93     2450.54     28.73 o 
   6  -5  12      781.42      815.84     31.78 o 
   7  -5  12        8.59       10.44      2.51 o 
  -7  -4  12     1380.17     1460.55     36.76 o 
  -6  -4  12     1008.20     1086.51     28.91 o 
  -5  -4  12      208.56      218.46      5.26 o 
  -4  -4  12       99.34       88.34      2.47 o 
  -3  -4  12     1296.81     1275.52     16.11 o 
  -2  -4  12     1642.19     1650.33     17.31 o 
  -1  -4  12     1710.18     1726.48     18.11 o 
   0  -4  12      735.20      740.36      9.13 o 
   1  -4  12      189.63      190.93      3.73 o 
   2  -4  12      674.82      636.86      7.44 o 
   3  -4  12     3448.64     3388.22     30.30 o 
   4  -4  12     1769.79     1845.02     19.67 o 
   5  -4  12       54.86       24.85      3.37 o 
   6  -4  12        0.19        0.70      2.57 o 
   7  -4  12       95.54      116.21      5.59 o 
  -8  -3  12     1516.31     1550.52     39.02 o 
  -7  -3  12      444.77      459.50     15.89 o 
  -6  -3  12        7.44       11.94      4.15 o 
  -5  -3  12      728.88      693.49     14.22 o 
  -4  -3  12      587.30      616.16     12.98 o 
  -3  -3  12     1089.93     1154.66     16.93 o 
  -2  -3  12     2266.52     2251.39     30.01 o 
  -1  -3  12      915.25      874.85     11.75 o 
   0  -3  12        8.86       12.68      1.11 o 
   1  -3  12      647.13      627.84      8.07 o 
   2  -3  12     3636.11     3542.51     41.28 o 
   3  -3  12     1613.74     1604.39     17.33 o 
   4  -3  12      806.82      819.04     13.67 o 
   5  -3  12      217.62      207.00      7.39 o 
   6  -3  12       79.39       67.31      6.28 o 
  -8  -2  12      781.70      847.86     24.85 o 
  -7  -2  12       72.72       78.26      6.20 o 
  -6  -2  12     1066.76     1086.03     19.85 o 
  -5  -2  12     1028.47     1096.77     28.95 o 
  -4  -2  12     1060.40     1066.29     19.45 o 
  -3  -2  12     2180.71     2137.10     34.56 o 
  -2  -2  12      237.31      232.33      5.19 o 
  -1  -2  12      807.95      813.99     12.61 o 
   0  -2  12      522.93      529.51      8.25 o 
   1  -2  12      860.30      886.20     10.44 o 
   2  -2  12      782.83      800.87      9.76 o 
   3  -2  12     1355.89     1330.99     16.60 o 
   4  -2  12      256.33      228.74      7.48 o 
   5  -2  12      415.81      418.39     12.90 o 
   6  -2  12      526.47      585.51     19.64 o 
  -9  -1  12      126.47      146.84      8.92 o 
  -8  -1  12      120.12      114.56      7.58 o 
  -7  -1  12      511.26      494.65     16.89 o 
  -6  -1  12      480.75      494.36     10.48 o 
  -5  -1  12     2069.16     2085.36     37.08 o 
  -4  -1  12      864.92      865.98     16.49 o 
  -3  -1  12       77.12       74.73      8.10 o 
  -2  -1  12       69.23       63.81      5.63 o 
  -1  -1  12      319.46      308.71      7.95 o 
   0  -1  12     1034.68     1034.16     16.02 o 
   1  -1  12      920.77      876.47     13.36 o 
   2  -1  12     1451.44     1460.00     17.77 o 
   3  -1  12       71.50       68.98      2.95 o 
   4  -1  12      257.51      269.05     11.85 o 
   5  -1  12      864.82      888.30     19.02 o 
   6  -1  12      500.95      520.95     18.34 o 
 -10   0  12      190.62      208.71     11.03 o 
  -9   0  12       14.90       17.42      3.91 o 
  -8   0  12       33.08       22.70      3.98 o 
  -7   0  12     1400.66     1399.51     36.11 o 
  -6   0  12     1706.33     1711.63     34.14 o 
  -5   0  12     1333.10     1309.42     22.85 o 
  -4   0  12      309.80      285.76      7.65 o 
  -3   0  12      202.27      202.30      6.25 o 
  -2   0  12     2299.15     2235.12     39.21 o 
  -1   0  12     2488.51     2459.08     38.97 o 
   0   0  12      550.63      548.54     14.17 o 
   1   0  12      245.23      254.16      7.08 o 
   2   0  12       82.89       74.26      2.57 o 
   3   0  12      394.86      406.95     10.42 o 
   4   0  12     1161.39     1155.20     22.70 o 
   5   0  12      669.48      665.41     21.44 o 
 -10   1  12       72.62       65.24      6.55 o 
  -9   1  12       83.59       89.82      7.27 o 
  -8   1  12      697.73      676.98     21.63 o 
  -7   1  12     2833.83     2836.32     65.28 o 
  -6   1  12     1268.33     1228.08     25.71 o 
  -5   1  12      858.94      850.91     16.32 o 
  -4   1  12      256.85      255.36      7.16 o 
  -3   1  12     1823.40     1765.37     30.19 o 
  -2   1  12     4320.79     4203.94    104.47 o 
  -1   1  12     1805.34     1835.38     30.31 o 
   0   1  12      424.67      427.35     12.98 o 
   1   1  12       30.33       40.96      2.93 o 
   2   1  12      397.56      393.53     14.59 o 
   3   1  12     1282.57     1297.13     34.15 o 
   4   1  12      920.89      928.91     27.11 o 
   5   1  12      320.86      313.58     13.86 o 
 -10   2  12       56.54       58.77      6.36 o 
  -9   2  12      816.13      814.24     25.35 o 
  -8   2  12     1786.30     1745.68     44.11 o 
  -7   2  12      595.05      574.86     19.11 o 
  -6   2  12       17.11       23.12      4.50 o 
  -5   2  12      452.26      432.44     10.10 o 
  -4   2  12      876.38      826.48     16.03 o 
  -3   2  12     1600.60     1547.26     26.37 o 
  -2   2  12     1968.73     1950.53     32.11 o 
  -1   2  12       24.99       25.27      2.47 o 
   0   2  12        5.37        3.74      2.28 o 
   1   2  12      212.26      210.70     10.34 o 
   2   2  12      534.87      513.48     17.77 o 
   3   2  12      962.57      897.75     26.50 o 
   4   2  12      528.59      505.25     18.38 o 
 -10   3  12      759.10      746.93     24.66 o 
  -9   3  12     1114.96     1122.15     32.32 o 
  -8   3  12      217.61      213.38     11.07 o 
  -7   3  12        6.78        2.83      2.41 o 
  -6   3  12      444.42      431.43     15.70 o 
  -5   3  12      942.48      913.48     24.45 o 
  -4   3  12     1962.08     1906.48     31.66 o 
  -3   3  12      633.03      624.06     16.27 o 
  -2   3  12        2.61        7.11      3.25 o 
  -1   3  12       13.07       12.95      2.08 o 
   0   3  12       31.42       27.84      2.79 o 
   1   3  12     1408.17     1384.93     36.37 o 
   2   3  12     1441.03     1402.08     37.22 o 
   3   3  12      493.35      459.23     17.54 o 
 -10   4  12      790.73      774.92     25.92 o 
  -9   4  12      356.31      362.59     15.77 o 
  -8   4  12       32.95       36.30      5.28 o 
  -7   4  12      675.94      651.32     21.59 o 
  -6   4  12     1090.55     1104.04     30.71 o 
  -5   4  12     1291.10      736.28     20.45 o 
  -4   4  12      455.91      453.05     12.64 o 
  -3   4  12        1.22        1.89      1.88 o 
  -2   4  12      117.56       97.66      8.81 o 
  -1   4  12      228.00      222.43      7.15 o 
   0   4  12      842.88      801.34     24.47 o 
   1   4  12     1587.15     1550.03     40.51 o 
   2   4  12      530.68      544.65     19.76 o 
 -10   5  12      409.64      460.49     19.11 o 
  -9   5  12       10.99        7.12      3.33 o 
  -8   5  12      222.78      218.86     11.87 o 
  -7   5  12      996.92     1004.19     29.67 o 
  -6   5  12     1337.23     1289.24     35.07 o 
  -5   5  12     1097.14     1098.38     30.59 o 
  -4   5  12       90.81       86.12      4.58 o 
  -3   5  12       88.46       87.80      4.71 o 
  -2   5  12      603.49      621.16     13.94 o 
  -1   5  12      836.06      884.54     26.65 o 
   0   5  12     1089.80     1119.86     32.09 o 
   1   5  12      223.77      188.07     11.10 o 
  -9   6  12      378.52      414.01     18.07 o 
  -8   6  12      797.41      794.37     26.50 o 
  -7   6  12      519.04      504.95     19.34 o 
  -6   6  12      791.16      820.79     25.77 o 
  -5   6  12      118.52      116.23      5.45 o 
  -4   6  12      121.78      143.96      6.18 o 
  -3   6  12      765.79      788.09     19.43 o 
  -2   6  12      929.88      877.76     26.65 o 
  -1   6  12      662.39      632.29     21.86 o 
   0   6  12      131.19      118.58      8.92 o 
  -8   7  12     1083.52     1074.06     33.27 o 
  -7   7  12      687.76      701.48     24.35 o 
  -6   7  12       27.46       25.54      4.94 o 
  -5   7  12      685.43      649.00     32.79 o 
  -4   7  12      598.16      579.03     19.55 o 
  -3   7  12      590.39      611.04     21.33 o 
  -2   7  12      924.56     1013.34     30.82 o 
  -1   7  12       96.18      110.69      9.00 o 
  -7   8  12       54.03       39.93      6.16 o 
  -6   8  12      143.79      145.07     10.11 o 
  -5   8  12      721.12      703.85     16.48 o 
  -4   8  12      442.47      453.96     12.46 o 
  -2 -10  13       25.05       23.83      2.02 o 
  -1 -10  13       42.33       40.77      2.22 o 
   0 -10  13      200.35      189.18      4.84 o 
   1 -10  13      799.91      798.60     11.90 o 
   2 -10  13      890.99      912.64     13.21 o 
   3 -10  13       65.41       68.89      3.09 o 
   4 -10  13       52.77       57.46      2.92 o 
  -3  -9  13       38.99       43.44      2.11 o 
  -2  -9  13       36.24       47.16      2.21 o 
  -1  -9  13      804.58      786.37     11.40 o 
   0  -9  13     1368.78     1371.67     17.44 o 
   1  -9  13     1077.01     1086.15     14.57 o 
   2  -9  13       84.31       78.41      3.12 o 
   3  -9  13       79.23       84.63      3.25 o 
   4  -9  13      198.59      205.80      5.15 o 
   5  -9  13      844.41      857.20     14.05 o 
  -5  -8  13      497.96      558.11      7.69 o 
  -4  -8  13      121.02      123.60      2.89 o 
  -3  -8  13       11.80        8.65      1.05 o 
  -2  -8  13     1456.82     1452.93     14.91 o 
  -1  -8  13     1676.47     1693.74     16.88 o 
   0  -8  13     1477.10     1429.96     16.16 o 
   1  -8  13       58.00       62.45      2.43 o 
   2  -8  13       83.03       83.38      2.82 o 
   3  -8  13      531.39      514.18      7.82 o 
   4  -8  13      718.10      725.43     10.96 o 
   5  -8  13      898.02      965.57     13.67 o 
   6  -8  13      330.22      375.32     10.03 o 
  -6  -7  13      190.64      193.39      5.37 o 
  -5  -7  13       45.59       42.12      2.91 o 
  -4  -7  13      428.68      428.94      8.09 o 
  -3  -7  13     1252.45     1221.34     13.95 o 
  -2  -7  13      407.18      420.18      5.78 o 
  -1  -7  13      364.81      377.42      5.42 o 
   0  -7  13      236.27      240.23      4.14 o 
   1  -7  13      313.87      315.23      5.39 o 
   2  -7  13      762.96      758.70     14.30 o 
   3  -7  13     1039.11     1015.60     14.08 o 
   4  -7  13      213.10      226.98      4.72 o 
   5  -7  13      148.28      146.66      4.22 o 
   6  -7  13       58.61       62.17      4.29 o 
  -6  -6  13       15.14       15.50      1.75 o 
  -5  -6  13      526.30      536.57      8.99 o 
  -4  -6  13     2307.85     2336.24     23.97 o 
  -3  -6  13     1464.56     1497.20     16.33 o 
  -2  -6  13      144.40      146.43      3.25 o 
  -1  -6  13       61.19       61.24      2.16 o 
   0  -6  13        0.54        1.65      0.71 o 
   1  -6  13      664.23      652.97      7.85 o 
   2  -6  13     1603.62     1586.27     19.16 o 
   3  -6  13     1268.63     1267.90     14.61 o 
   4  -6  13       42.24       43.15      2.25 o 
   5  -6  13        0.85        2.74      1.13 o 
   6  -6  13       33.64       42.58      3.53 o 
  -7  -5  13       26.48       32.01      3.09 o 
  -6  -5  13      102.00      114.34      3.69 o 
  -5  -5  13      913.62      921.01     11.87 o 
  -4  -5  13     1298.35     1249.03     15.29 o 
  -3  -5  13      694.58      712.29      8.92 o 
  -2  -5  13        1.72        2.53      1.14 o 
  -1  -5  13       33.63       31.56      1.62 o 
   0  -5  13      630.47      632.43      8.37 o 
   1  -5  13     1669.28     1677.74     18.11 o 
   2  -5  13      545.25      545.23      8.92 o 
   3  -5  13      177.37      172.02      4.35 o 
   4  -5  13      138.71      130.07      3.88 o 
   5  -5  13        7.31       11.95      2.27 o 
   6  -5  13     1479.44     1525.22     39.09 o 
  -7  -4  13       55.13       63.33      5.74 o 
  -5  -4  13     2483.12     2549.84     41.32 o 
  -4  -4  13      859.32      882.67     14.26 o 
  -3  -4  13       15.76       18.61      2.63 o 
  -2  -4  13      266.86      259.31      4.44 o 
  -1  -4  13     2023.33     2002.05     20.82 o 
   0  -4  13     1922.26     1892.59     23.78 o 
   1  -4  13      602.22      610.56      8.14 o 
   2  -4  13       40.79       48.48      1.99 o 
   3  -4  13        4.84        6.10      1.22 o 
   4  -4  13       19.37       21.27      1.78 o 
   5  -4  13     1693.28     1796.25     57.85 o 
   6  -4  13     1543.06     1543.52     39.63 o 
  -8  -3  13      437.93      484.69     17.15 o 
  -7  -3  13      905.37      988.80     27.76 o 
  -6  -3  13     1443.07     1453.46     38.25 o 
  -5  -3  13      435.06      419.38     10.33 o 
  -4  -3  13       19.36       27.98      2.67 o 
  -3  -3  13      543.89      490.27     11.32 o 
  -2  -3  13     1804.02     1845.39     25.24 o 
  -1  -3  13     1486.34     1481.34     23.83 o 
   0  -3  13     1603.58     1577.63     20.44 o 
   1  -3  13      161.87      152.01      3.36 o 
   2  -3  13      128.64      134.48      3.20 o 
   3  -3  13      477.52      462.68      6.87 o 
   4  -3  13     1274.34     1277.04     24.49 o 
   5  -3  13     1078.57     1092.16     23.28 o 
   6  -3  13      494.14      534.43     18.84 o 
  -9  -2  13      456.89      547.14     19.14 o 
  -8  -2  13      909.54      955.56     27.61 o 
  -7  -2  13     1351.81     1380.87     36.11 o 
  -6  -2  13      543.69      577.26     12.75 o 
  -5  -2  13       57.54       40.44      3.07 o 
  -4  -2  13      856.72      820.15     16.28 o 
  -3  -2  13     1697.74     1791.77     40.99 o 
  -2  -2  13      989.73      984.47     18.53 o 
  -1  -2  13     1116.25     1055.40     19.53 o 
   0  -2  13      353.47      340.62      7.14 o 
   1  -2  13      400.77      408.26      8.97 o 
   2  -2  13      298.08      302.50      5.08 o 
   3  -2  13     1817.81     1893.00     26.34 o 
   4  -2  13      601.52      612.78     14.33 o 
   5  -2  13      324.67      329.51     13.82 o 
  -9  -1  13      533.04      575.74     19.95 o 
  -8  -1  13      454.63      465.97     17.04 o 
  -7  -1  13      109.55      109.93      7.58 o 
  -6  -1  13       16.26       19.90      2.40 o 
  -4  -1  13      729.97      764.44     22.11 o 
  -3  -1  13     2042.70     2073.95     34.07 o 
  -2  -1  13      607.16      588.02     12.64 o 
  -1  -1  13       55.67       52.34      3.32 o 
   0  -1  13       58.17       49.88      2.62 o 
   1  -1  13      619.53      622.32     14.40 o 
   2  -1  13     1335.06     1341.88     25.71 o 
   3  -1  13      887.26      846.29     24.62 o 
   4  -1  13      114.05      108.16      7.47 o 
   5  -1  13       15.88       14.97      3.83 o 
  -9   0  13      821.11      860.30     26.30 o 
  -8   0  13      124.65      130.95      8.35 o 
  -7   0  13        6.32        4.71      2.72 o 
  -6   0  13      315.34      296.39     12.37 o 
  -5   0  13     1775.88     1786.49     43.57 o 
  -4   0  13     2553.17     2563.10     40.97 o 
  -3   0  13      546.37      524.23     14.74 o 
  -2   0  13        1.28        3.31      2.49 o 
  -1   0  13      437.15      460.25     10.68 o 
   0   0  13      835.61      854.54     16.61 o 
   1   0  13     1482.82     1469.42     25.45 o 
   2   0  13      727.25      714.38     14.98 o 
   3   0  13      236.87      220.92     10.76 o 
   4   0  13       53.10       48.32      5.51 o 
 -10   1  13      613.19      590.83     20.98 o 
  -9   1  13      634.39      639.07     21.63 o 
  -8   1  13        0.25        2.64      2.45 o 
  -7   1  13      424.02      408.73     15.51 o 
  -6   1  13     1280.53     1231.24     32.77 o 
  -5   1  13     2483.29     2035.52    308.95 o 
  -4   1  13      844.19      808.12     16.01 o 
  -3   1  13      290.79      284.27      7.92 o 
  -2   1  13      285.94      289.85      9.59 o 
  -1   1  13     1845.97     1839.82     30.81 o 
   0   1  13     1689.39     1649.14     28.12 o 
   1   1  13     1086.18     1075.22     26.21 o 
   2   1  13      279.34      246.84     11.37 o 
   3   1  13       22.61       29.60      4.56 o 
   4   1  13      203.09      219.32     11.26 o 
 -10   2  13      283.28      280.46     13.71 o 
  -9   2  13       21.26       12.56      3.60 o 
  -8   2  13      543.15      513.98     18.61 o 
  -7   2  13     1812.33     1709.54     43.42 o 
  -6   2  13     2236.37     2074.23     50.27 o 
  -5   2  13        1.69        1.27      1.44 o 
  -4   2  13        0.14        1.14      1.36 o 
  -3   2  13      287.20      278.88     10.36 o 
  -2   2  13      386.75      373.98     10.99 o 
  -1   2  13     1662.26     1618.91     27.85 o 
   0   2  13     1266.59     1230.01     22.31 o 
   1   2  13        0.44       -2.95      1.91 o 
   2   2  13      111.79      122.87      8.42 o 
   3   2  13      115.01      113.37      8.16 o 
 -10   3  13      137.56      113.03      8.84 o 
  -9   3  13      697.34      656.49     22.55 o 
  -8   3  13      853.37      852.95     26.42 o 
  -7   3  13      966.91      939.25     27.76 o 
  -6   3  13      266.51      257.45     11.83 o 
  -5   3  13       20.08       20.37      3.87 o 
  -4   3  13      238.42      239.38      7.45 o 
  -3   3  13     3130.63     2944.26     46.74 o 
  -2   3  13     1966.49     1950.02     39.92 o 
  -1   3  13      254.24      266.26     24.58 o 
   0   3  13      275.52      240.57     11.45 o 
   1   3  13        8.31       10.57      3.48 o 
   2   3  13       19.64       18.68      4.21 o 
  -9   4  13      790.29      806.51     26.46 o 
  -8   4  13     1229.53     1200.49     34.27 o 
  -7   4  13      160.33      151.58      9.34 o 
  -6   4  13        4.21        1.30      2.30 o 
  -5   4  13      684.63      359.57     12.90 o 
  -4   4  13     1186.52     1163.12     21.80 o 
  -3   4  13     2035.86     1997.32     33.83 o 
  -2   4  13       64.76       61.78      5.92 o 
  -1   4  13       55.49       44.38      5.28 o 
   0   4  13        0.54       -3.52      2.34 o 
   1   4  13       21.04       23.85      4.75 o 
  -9   5  13      937.84      958.51     30.40 o 
  -8   5  13      456.67      460.00     18.49 o 
  -7   5  13       25.15       27.95      5.02 o 
  -6   5  13      400.05      380.09     15.55 o 
  -5   5  13     1105.47     1073.54     20.85 o 
  -4   5  13      875.39      873.97     17.96 o 
  -3   5  13      551.94      514.32     12.55 o 
  -2   5  13        0.63       -2.27      1.44 o 
  -1   5  13       52.18       74.28      7.12 o 
   0   5  13      381.08      386.52     16.39 o 
  -8   6  13       96.85      101.50      8.46 o 
  -7   6  13      348.41      377.29     16.39 o 
  -6   6  13      360.29      368.56     15.77 o 
  -5   6  13      727.23      717.30     16.02 o 
  -4   6  13      504.27      479.32     12.33 o 
  -3   6  13       72.52       64.17      4.40 o 
  -2   6  13      166.33      168.58     10.38 o 
  -1   6  13      406.76      420.44     17.57 o 
  -7   7  13     1116.66     1100.87     33.43 o 
  -6   7  13      653.54      685.44     23.78 o 
  -5   7  13      271.39      301.84      9.70 o 
  -4   7  13       44.74       44.56      3.92 o 
  -3   7  13      326.71      333.61     15.12 o 
   0 -10  14       52.58       58.49      3.14 o 
   1 -10  14      248.18      252.20      6.20 o 
   2 -10  14      258.07      221.16      5.45 o 
   3 -10  14      514.62      538.26      9.41 o 
  -3  -9  14      833.79      831.62     10.92 o 
  -2  -9  14      384.55      392.02      7.15 o 
  -1  -9  14        8.96        8.57      1.41 o 
   0  -9  14      117.58      120.13      3.75 o 
   1  -9  14      689.79      644.36     10.10 o 
   2  -9  14     1004.74     1017.06     15.56 o 
   3  -9  14      874.02      920.18     13.26 o 
   4  -9  14       73.04       76.71      4.40 o 
  -4  -8  14     1274.42     1324.43     16.31 o 
  -3  -8  14      899.37      915.69     12.62 o 
  -2  -8  14        0.29        1.21      1.45 o 
  -1  -8  14      447.99      460.10      7.15 o 
   0  -8  14     1280.51     1274.84     16.80 o 
   1  -8  14      627.98      640.41     10.18 o 
   2  -8  14      286.75      281.73      6.12 o 
   3  -8  14      256.90      255.25      6.59 o 
   4  -8  14        5.88        5.21      1.56 o 
   5  -8  14      676.04      672.80     12.59 o 
  -5  -7  14      684.86      748.45     11.70 o 
  -4  -7  14       56.07       59.32      2.33 o 
  -3  -7  14      250.01      246.24      4.99 o 
  -2  -7  14      188.16      191.68      3.99 o 
  -1  -7  14     1407.11     1392.88     18.13 o 
   0  -7  14      670.52      682.36      9.26 o 
   1  -7  14      407.91      425.28      6.78 o 
   2  -7  14        0.74        2.35      1.25 o 
   3  -7  14      268.90      270.70      5.97 o 
   4  -7  14      613.30      612.44     11.44 o 
   5  -7  14      523.13      526.42     10.58 o 
  -6  -6  14      732.02      797.63     13.07 o 
  -5  -6  14      213.93      222.56      5.83 o 
  -4  -6  14       21.39       23.09      2.64 o 
  -3  -6  14      851.62      837.60     12.18 o 
  -2  -6  14     1424.29     1439.01     17.69 o 
  -1  -6  14     1838.13     1847.26     19.86 o 
   0  -6  14      249.99      259.62      5.98 o 
   1  -6  14       12.92       14.72      1.39 o 
   2  -6  14      223.92      227.19      5.19 o 
   3  -6  14      796.40      808.21     11.96 o 
   4  -6  14      872.86      891.43     13.07 o 
   5  -6  14      510.36      537.44     13.10 o 
  -7  -5  14      604.10      685.13     15.42 o 
  -6  -5  14      224.44      228.41      6.29 o 
  -5  -5  14      110.09      109.26      3.00 o 
  -4  -5  14      384.72      404.87      6.67 o 
  -3  -5  14     1009.14      999.24     13.08 o 
  -2  -5  14      842.28      833.89     11.44 o 
  -1  -5  14      867.11      908.68     12.28 o 
   0  -5  14       30.54       32.48      2.00 o 
   1  -5  14       43.04       45.06      2.01 o 
   2  -5  14     1262.09     1291.00     14.93 o 
   3  -5  14     1189.65     1206.64     18.12 o 
   4  -5  14      178.72      180.76      4.75 o 
   5  -5  14       11.41       15.36      2.49 o 
  -7  -4  14      231.06      246.58     11.52 o 
  -6  -4  14       56.41       54.12      4.36 o 
  -5  -4  14      498.38      516.16     10.11 o 
  -4  -4  14      870.37      849.00     19.17 o 
  -3  -4  14     1911.72     1904.88     26.50 o 
  -2  -4  14      588.10      579.74      8.76 o 
  -1  -4  14       10.76       11.36      1.51 o 
   0  -4  14      603.42      582.05      8.88 o 
   1  -4  14     1666.92     1657.69     19.95 o 
   2  -4  14      901.79      915.23     11.53 o 
   3  -4  14       93.27      107.19      3.07 o 
   4  -4  14      225.20      238.31      5.49 o 
   5  -4  14        7.00        5.82      3.14 o 
  -8  -3  14        1.88        3.25      2.64 o 
  -7  -3  14      168.78      176.20      9.61 o 
  -6  -3  14      348.75      254.31     10.80 o 
  -5  -3  14      874.56      911.98     18.17 o 
  -4  -3  14     1459.94     1411.19     25.34 o 
  -3  -3  14      775.59      754.34     23.99 o 
  -2  -3  14       68.19       58.44      2.95 o 
  -1  -3  14      603.56      566.76     11.34 o 
   0  -3  14     1518.56     1478.75     18.09 o 
   1  -3  14      689.07      663.97      9.81 o 
   2  -3  14      762.31      759.01     10.88 o 
   3  -3  14      450.09      454.80      7.73 o 
   4  -3  14        0.52        0.15      2.49 o 
   5  -3  14      888.49      882.24     26.50 o 
  -8  -2  14       66.52       68.61      6.43 o 
  -7  -2  14      812.43      849.16     25.46 o 
  -6  -2  14     1307.90     1358.04     35.84 o 
  -5  -2  14     1901.25     1827.34     37.29 o 
  -4  -2  14      256.55      256.76      7.80 o 
  -3  -2  14      320.28      275.20      8.03 o 
  -2  -2  14      781.26      727.08     15.09 o 
  -1  -2  14      959.64     1007.54     15.66 o 
   0  -2  14      749.07      750.59     10.67 o 
   1  -2  14      811.15      822.94     11.47 o 
   2  -2  14      296.55      278.22      5.60 o 
   3  -2  14      278.19      287.20      8.18 o 
   4  -2  14      374.86      402.14     15.74 o 
   5  -2  14     1439.10     1427.04     38.02 o 
  -9  -1  14      166.61      179.76     10.49 o 
  -8  -1  14      117.89      116.28      8.16 o 
  -7  -1  14     1407.72     1365.36     36.37 o 
  -6  -1  14      997.61      965.86     18.79 o 
  -5  -1  14      186.92      199.75      6.76 o 
  -4  -1  14      408.69      367.49      9.61 o 
  -3  -1  14      547.15      517.04     11.90 o 
  -2  -1  14      568.05      603.86     13.25 o 
  -1  -1  14     1872.50     1862.54     31.40 o 
   0  -1  14      572.99      570.83     10.32 o 
   1  -1  14       54.79       64.15      2.60 o 
   2  -1  14      550.48      565.79     10.26 o 
   3  -1  14      335.32      336.82     13.98 o 
   4  -1  14      265.95      263.23     12.41 o 
  -9   0  14      244.34      252.74     12.52 o 
  -8   0  14      241.83      243.63     11.87 o 
  -7   0  14     1418.55     1329.87     35.68 o 
  -6   0  14      515.70      542.20     18.53 o 
  -5   0  14       85.27       75.12     11.10 o 
  -4   0  14     2565.72     2501.86     68.71 o 
  -3   0  14     1772.37     1852.69     31.35 o 
  -2   0  14      853.61      869.13     17.22 o 
  -1   0  14       65.49       70.37      3.95 o 
   0   0  14        5.39        8.80      1.89 o 
   1   0  14      212.21      226.10      5.79 o 
   2   0  14     1028.19     1001.70     28.45 o 
   3   0  14      982.78      955.41     27.95 o 
   4   0  14      150.68      145.73      9.34 o 
  -9   1  14      913.74      948.75     28.98 o 
  -8   1  14      312.06      339.31     14.55 o 
  -7   1  14      378.03      379.90     15.12 o 
  -6   1  14        3.69        8.92      3.14 o 
  -5   1  14      324.99      187.00      8.69 o 
  -4   1  14     1116.41     1056.93     20.05 o 
  -3   1  14     2238.91     2252.68     37.14 o 
  -2   1  14     1015.93      977.03     18.83 o 
  -1   1  14       49.93       47.47      3.87 o 
   0   1  14      413.88      440.99     10.80 o 
   1   1  14     1716.95     1577.44     40.20 o 
   2   1  14      658.54      615.60     20.60 o 
   3   1  14      331.90      308.18     13.86 o 
  -9   2  14      463.61      462.60     18.34 o 
  -8   2  14       19.01       21.67      4.33 o 
  -7   2  14      105.35       99.93      7.66 o 
  -6   2  14      631.44      603.19     20.22 o 
  -5   2  14      463.08      317.49     11.87 o 
  -4   2  14     1445.10     1394.19     25.02 o 
  -3   2  14      252.88      259.40      9.94 o 
  -2   2  14      117.87       90.75      4.65 o 
  -1   2  14      574.44      545.75     12.57 o 
   0   2  14     1303.15     1271.50     68.17 o 
   1   2  14     1209.36     1140.11     31.86 o 
   2   2  14      161.71      152.43      9.57 o 
  -9   3  14       24.22       24.35      4.79 o 
  -8   3  14       81.01       84.31      7.43 o 
  -7   3  14      855.91      812.59     25.50 o 
  -6   3  14     1526.98     1431.10     38.06 o 
  -5   3  14     1738.62     1677.64     29.30 o 
  -4   3  14        7.04        7.87      2.89 o 
  -3   3  14      173.04      159.32      7.89 o 
  -2   3  14      116.81      122.49      5.41 o 
  -1   3  14     1482.47     1443.87     49.33 o 
   0   3  14     1609.17     1580.77     41.08 o 
   1   3  14      360.64      348.77     15.05 o 
  -9   4  14      255.55      268.94     13.78 o 
  -8   4  14      622.91      585.12     21.25 o 
  -7   4  14     1197.47     1144.32     32.97 o 
  -6   4  14     1136.27     1102.36     31.59 o 
  -5   4  14       37.91       39.26     10.18 o 
  -4   4  14      319.09      306.93      9.08 o 
  -3   4  14      786.53      771.31     16.49 o 
  -2   4  14      404.05      411.14     10.89 o 
  -1   4  14      703.51      699.57     22.93 o 
   0   4  14       31.06       23.85      4.79 o 
  -8   5  14      358.94      349.07     16.00 o 
  -7   5  14      969.49      870.94     27.61 o 
  -6   5  14      454.45      413.25     16.73 o 
  -5   5  14       92.19       95.52      5.15 o 
  -4   5  14     1246.33     1225.44     23.54 o 
  -3   5  14      896.45      864.70     18.22 o 
  -2   5  14      342.05      345.74     14.97 o 
  -1   5  14       16.70        8.92      3.94 o 
  -7   6  14      418.63      430.32     18.07 o 
  -6   6  14      114.21      137.72      9.57 o 
  -5   6  14      864.10      907.51     19.22 o 
  -4   6  14      403.23      379.65     15.03 o 
  -3   6  14      481.30      484.69     18.57 o 
  -2  -9  15     1103.79     1127.14     17.52 o 
  -1  -9  15      565.28      580.22     10.88 o 
   0  -9  15      106.25      110.10      4.19 o 
   1  -9  15       31.91       30.88      3.59 o 
   2  -9  15      106.57      109.33      4.34 o 
   3  -9  15      606.88      601.74     11.68 o 
  -3  -8  15      538.59      556.36      8.92 o 
  -2  -8  15     1012.61     1064.67     14.43 o 
  -1  -8  15      249.67      261.73      6.12 o 
   0  -8  15       10.42       11.61      1.57 o 
   1  -8  15      182.34      187.48      4.92 o 
   2  -8  15      713.28      712.99     12.74 o 
   3  -8  15     1037.38     1037.54     16.85 o 
   4  -8  15      246.54      284.49      7.40 o 
  -5  -7  15      261.14      255.84      4.64 o 
  -4  -7  15      698.71      755.99     10.84 o 
  -3  -7  15      511.04      566.43      9.40 o 
  -2  -7  15       81.78       87.23      3.02 o 
  -1  -7  15      121.24      118.95      3.60 o 
   0  -7  15      317.44      330.93      7.52 o 
   1  -7  15     1302.26     1294.75     15.32 o 
   2  -7  15      646.09      654.57     10.52 o 
   3  -7  15      384.42      374.83      8.43 o 
   4  -7  15        2.62        3.67      1.52 o 
  -6  -6  15      513.62      563.89      9.77 o 
  -5  -6  15     1699.55     1793.18     21.32 o 
  -4  -6  15      848.88      880.14     12.07 o 
  -3  -6  15       27.71       29.76      1.84 o 
  -2  -6  15      226.49      232.86      5.00 o 
  -1  -6  15      769.14      754.37     10.98 o 
   0  -6  15      982.30      985.94     13.45 o 
   1  -6  15     1337.65     1355.33     17.35 o 
   2  -6  15      305.62      317.28      7.41 o 
   3  -6  15       66.58       67.50      3.69 o 
   4  -6  15      336.33      325.05      7.81 o 
  -6  -5  15      577.92      605.93      8.89 o 
  -5  -5  15      654.31      695.19     10.01 o 
  -4  -5  15       73.51       75.84      3.09 o 
  -3  -5  15       93.06      100.49      3.10 o 
  -2  -5  15     1134.86     1155.34     14.99 o 
  -1  -5  15     1483.29     1483.86     18.42 o 
   0  -5  15      407.96      418.51      7.64 o 
   1  -5  15      125.87      134.32      3.86 o 
   2  -5  15      227.83      247.05      5.47 o 
   3  -5  15       61.12       68.69      3.40 o 
   4  -5  15      461.85      491.88     17.69 o 
  -7  -4  15      718.90      757.75     16.93 o 
  -6  -4  15      281.95      312.56      7.94 o 
  -5  -4  15       96.56      106.67      5.77 o 
  -4  -4  15       36.43       39.88      2.74 o 
  -3  -4  15      734.92      750.99     13.19 o 
  -2  -4  15     2391.22     2344.70     26.97 o 
  -1  -4  15     1155.33     1131.35     14.82 o 
   0  -4  15       15.05       21.48      4.07 o 
   1  -4  15      396.71      374.53      6.89 o 
   2  -4  15       78.33       73.62      2.90 o 
   3  -4  15      673.74      732.30     12.81 o 
   4  -4  15      911.98      961.90     40.51 o 
  -8  -3  15      468.11      536.30     19.37 o 
  -7  -3  15      143.68      155.80      9.46 o 
  -6  -3  15       26.73       36.80      4.94 o 
  -5  -3  15       28.68       23.79      2.78 o 
  -4  -3  15      475.86      494.22     12.10 o 
  -3  -3  15     1396.73     1398.70     25.52 o 
  -2  -3  15     1311.82     1241.79     18.88 o 
  -1  -3  15      547.26      537.53      8.58 o 
   0  -3  15       22.50       22.79      2.47 o 
   1  -3  15      563.75      548.11      8.81 o 
   2  -3  15     1447.89     1445.24     18.16 o 
   3  -3  15     1224.53     1241.46     16.23 o 
   4  -3  15      114.06      109.08      8.12 o 
  -8  -2  15      218.29      246.12     12.18 o 
  -7  -2  15        0.20       -1.76      1.91 o 
  -6  -2  15      164.23      173.03      6.47 o 
  -5  -2  15      484.83      514.81     12.36 o 
  -4  -2  15     1283.95     1272.03     24.58 o 
  -3  -2  15     1836.30     1759.12     30.54 o 
  -2  -2  15      332.31      325.95      9.17 o 
  -1  -2  15      482.78      449.44      9.10 o 
   0  -2  15      595.00      590.69      9.24 o 
   1  -2  15      773.39      804.47     11.55 o 
   2  -2  15      649.22      652.88     10.01 o 
   3  -2  15      839.36      829.29     25.27 o 
   4  -2  15        0.13        1.30      2.53 o 
  -8  -1  15        1.47        1.45      2.57 o 
  -7  -1  15      660.80      693.06     22.59 o 
  -6  -1  15      612.79      603.81     20.18 o 
  -5  -1  15     1234.93     1218.02     41.94 o 
  -4  -1  15      496.80      459.22     11.39 o 
  -3  -1  15       65.88       70.62      4.17 o 
  -2  -1  15      523.78      509.67     12.12 o 
  -1  -1  15      893.17      909.30     18.15 o 
   0  -1  15      289.63      312.17      7.19 o 
   1  -1  15      823.24      827.74     11.84 o 
   2  -1  15      298.23      293.10      8.88 o 
   3  -1  15        1.26       10.68      3.75 o 
  -9   0  15        2.17        2.30      2.95 o 
  -8   0  15      561.02      593.55     20.87 o 
  -7   0  15     1099.17     1081.19     31.01 o 
  -6   0  15     1722.44     1698.32     43.38 o 
  -5   0  15      440.29      447.79     20.08 o 
  -4   0  15       84.75       62.55      4.01 o 
  -3   0  15      243.79      242.36      7.70 o 
  -2   0  15      873.97      845.64     17.19 o 
  -1   0  15      877.39      900.15     18.05 o 
   0   0  15      778.21      767.03     13.03 o 
   1   0  15      219.36      208.45      5.72 o 
   2   0  15       66.95       82.24      6.97 o 
   3   0  15      164.92      169.77     10.26 o 
  -9   1  15       76.96       73.93      7.20 o 
  -8   1  15      116.33      109.43      8.12 o 
  -7   1  15      809.78      745.93     24.01 o 
  -6   1  15      643.18      607.56     20.48 o 
  -5   1  15      323.42      321.15      9.15 o 
  -4   1  15        0.63        1.17      2.58 o 
  -3   1  15     1142.75     1163.76     22.07 o 
  -2   1  15     1403.72     1359.79     38.31 o 
  -1   1  15     1008.57      963.88     37.16 o 
   0   1  15      109.31      103.31      5.03 o 
   1   1  15        3.45        4.82      3.02 o 
   2   1  15      102.54       98.29      7.89 o 
  -9   2  15      166.94      169.27     10.57 o 
  -8   2  15      631.52      620.54     21.82 o 
  -7   2  15      233.06      190.45     10.68 o 
  -6   2  15       96.33       91.43      7.20 o 
  -5   2  15        4.99        9.80      7.01 o 
  -4   2  15      660.73      663.92     27.55 o 
  -3   2  15     1928.11     1813.42     31.65 o 
  -2   2  15     1308.97     1273.30     40.53 o 
  -1   2  15       12.00       12.30      2.36 o 
   0   2  15      228.16      214.53     11.14 o 
   1   2  15      274.09      286.05     13.36 o 
  -8   3  15      549.96      546.60     20.48 o 
  -7   3  15        6.15       17.04      4.06 o 
  -6   3  15      156.62      177.89     10.26 o 
  -5   3  15     1137.08     1116.19     21.61 o 
  -4   3  15     1043.51     1056.38     20.80 o 
  -3   3  15     1852.86     1762.33     31.00 o 
  -2   3  15       10.50       12.95      2.52 o 
  -1   3  15      198.67      182.48     10.34 o 
   0   3  15      641.18      635.32     21.79 o 
  -8   4  15       49.39       50.62      6.39 o 
  -7   4  15      603.37      559.35     20.64 o 
  -6   4  15      552.81      567.62     20.45 o 
  -5   4  15      882.25      899.51     34.65 o 
  -4   4  15      277.65      290.59      9.07 o 
  -3   4  15       50.72       35.53      3.52 o 
  -2   4  15      124.35      126.62      5.96 o 
  -1   4  15      288.73      275.87     13.36 o 
  -7   5  15      699.16      659.21     23.32 o 
  -6   5  15      821.32      769.60     25.27 o 
  -5   5  15      444.97      430.35     11.72 o 
  -4   5  15        5.41        4.55      2.17 o 
  -3   5  15       41.01       47.23      3.96 o 
  -2   5  15      582.36      595.88     21.36 o 
  -2  -8  16      294.96      317.95      6.41 o 
  -1  -8  16      512.35      522.95      8.90 o 
   0  -8  16      506.73      527.56     10.35 o 
   1  -8  16      142.25      136.94      4.81 o 
   2  -8  16       30.35       26.65      2.49 o 
  -4  -7  16        6.08        7.60      1.19 o 
  -3  -7  16      146.62      151.43      6.10 o 
  -2  -7  16      888.33      936.30     16.50 o 
  -1  -7  16     1520.63     1542.19     19.46 o 
   0  -7  16       34.96       35.15      2.26 o 
   1  -7  16      302.46      299.58      6.35 o 
   2  -7  16      848.44      888.74     15.08 o 
   3  -7  16      855.38      853.75     14.84 o 
  -5  -6  16      337.06      310.09      5.81 o 
  -4  -6  16      538.87      568.45     10.80 o 
  -3  -6  16      996.50     1062.44     14.31 o 
  -2  -6  16      648.54      684.98     10.41 o 
  -1  -6  16      268.63      260.12      5.63 o 
   0  -6  16      245.86      246.24      5.53 o 
   1  -6  16     1274.49     1290.21     16.95 o 
   2  -6  16     1494.63     1469.21     21.88 o 
   3  -6  16      183.30      192.77      7.27 o 
  -6  -5  16      410.41      425.68      7.12 o 
  -5  -5  16      685.91      730.00     10.63 o 
  -4  -5  16      614.22      641.11      9.77 o 
  -3  -5  16      553.38      570.55      9.09 o 
  -2  -5  16       91.68       91.39      4.76 o 
  -1  -5  16      129.36      138.02      3.98 o 
   0  -5  16      741.26      766.71     11.38 o 
   1  -5  16      873.40      879.52     12.64 o 
   2  -5  16      300.96      315.25      6.51 o 
   3  -5  16       25.10       16.46      2.15 o 
  -6  -4  16      329.78      375.71     11.18 o 
  -5  -4  16      963.26      982.72     16.50 o 
  -4  -4  16      595.61      623.53     11.94 o 
  -3  -4  16       11.78       13.25      2.16 o 
  -2  -4  16      789.48      795.42     11.56 o 
  -1  -4  16      480.82      484.89      9.90 o 
   0  -4  16     1002.95      968.32     16.06 o 
   1  -4  16      317.15      336.06      6.63 o 
   2  -4  16      206.54      211.97      5.15 o 
   3  -4  16       97.53      104.97      4.31 o 
  -7  -3  16      187.02      199.64     10.99 o 
  -6  -3  16      540.97      536.19     19.14 o 
  -5  -3  16      570.95      586.05     17.50 o 
  -4  -3  16       24.13       21.54      2.82 o 
  -3  -3  16      168.90      174.96      6.43 o 
  -2  -3  16      837.53      845.74     14.44 o 
  -1  -3  16     1475.77     1484.87     33.79 o 
   0  -3  16      892.25      843.15     12.14 o 
   1  -3  16       91.06       96.00      3.42 o 
   2  -3  16      134.27      139.07      4.12 o 
   3  -3  16      389.90      398.83      8.70 o 
  -7  -2  16      849.97      876.08     26.99 o 
  -6  -2  16      336.66      333.18     14.28 o 
  -5  -2  16       42.10       46.13      4.23 o 
  -4  -2  16      578.50      546.64     13.14 o 
  -3  -2  16      853.68      874.30     18.11 o 
  -2  -2  16     1138.11     1102.13     21.44 o 
  -1  -2  16      959.77      908.35     15.10 o 
   0  -2  16      138.50      146.82      5.56 o 
   1  -2  16      486.40      471.91      8.21 o 
   2  -2  16      848.18      853.76     12.40 o 
   3  -2  16      474.77      469.30     17.96 o 
  -8  -1  16      285.10      322.27     14.63 o 
  -7  -1  16      101.83      104.87      7.93 o 
  -6  -1  16       31.71       29.37      4.71 o 
  -5  -1  16      583.15      590.22     13.84 o 
  -4  -1  16      776.45      772.37     16.57 o 
  -3  -1  16     1080.57     1070.27     20.97 o 
  -2  -1  16      488.40      466.43     11.80 o 
  -1  -1  16        2.09        2.68      1.28 o 
   0  -1  16      554.64      548.97      9.05 o 
   1  -1  16      826.53      812.83     11.94 o 
   2  -1  16      362.60      365.69     15.39 o 
  -8   0  16       19.10       15.93      4.29 o 
  -7   0  16      108.13      119.69      8.58 o 
  -6   0  16     1583.67     1558.95     41.08 o 
  -5   0  16      450.17      430.48     11.27 o 
  -4   0  16      813.93      774.00     16.64 o 
  -3   0  16      345.87      350.55      9.92 o 
  -2   0  16        0.20        1.48      2.72 o 
  -1   0  16      108.37      113.06      7.47 o 
   0   0  16      952.46      981.95     19.44 o 
   1   0  16     1109.31     1042.86     30.17 o 
   2   0  16      401.99      383.23     15.93 o 
  -8   1  16      346.27      346.59     15.47 o 
  -7   1  16       67.20       63.06      6.47 o 
  -6   1  16       41.32       42.12      5.28 o 
  -5   1  16      855.87      804.81     17.16 o 
  -4   1  16     1211.96     1179.37     22.72 o 
  -3   1  16       27.50       30.34      3.12 o 
  -2   1  16      169.51      174.33      7.85 o 
  -1   1  16      824.23      801.08     26.46 o 
   0   1  16      625.83      667.43     12.18 o 
   1   1  16      496.24      455.21     17.77 o 
  -8   2  16      424.54      383.80     16.66 o 
  -7   2  16      194.03      190.22     10.99 o 
  -6   2  16      745.42      722.58     23.66 o 
  -5   2  16      358.99      358.13     11.10 o 
  -4   2  16        6.26        5.18      2.09 o 
  -3   2  16      367.77      353.50     10.10 o 
  -2   2  16      743.68      768.33     16.76 o 
  -1   2  16      840.80      821.97     39.59 o 
   0   2  16      325.66      301.94     14.01 o 
  -7   3  16      694.66      645.35     22.70 o 
  -6   3  16      495.51      451.57     17.69 o 
  -5   3  16        0.71        3.31      1.88 o 
  -4   3  16      505.18      478.98     12.33 o 
  -3   3  16     1219.17     1160.99     22.81 o 
  -2   3  16      701.28      731.61     20.04 o 
  -1   3  16      606.26      603.58     21.29 o 
  -6   4  16       19.08       20.64      4.63 o 
  -5   4  16      485.76      466.73     12.29 o 
  -4   4  16      696.99      631.95     20.48 o 
  -3   4  16      812.54      733.69     16.69 o 
  -2  -7  17       85.02       82.08      3.16 o 
  -1  -7  17      605.46      584.90     10.36 o 
   0  -7  17      737.66      772.37     11.84 o 
   1  -7  17      701.36      712.22     11.29 o 
  -4  -6  17        4.48        6.86      1.80 o 
  -3  -6  17       34.70       29.64      2.03 o 
  -2  -6  17     1037.30     1037.53     14.38 o 
  -1  -6  17     1734.14     1753.78     21.78 o 
   0  -6  17      410.08      441.52      8.11 o 
   1  -6  17       77.63       81.16      3.31 o 
   2  -6  17      422.82      425.09      9.37 o 
  -5  -5  17       23.36       23.89      3.16 o 
  -4  -5  17      328.54      337.56      6.55 o 
  -3  -5  17      609.14      621.27      9.90 o 
  -2  -5  17      733.08      776.87     11.65 o 
  -1  -5  17      518.96      556.78      9.31 o 
   0  -5  17      147.12      150.29      4.35 o 
   1  -5  17      497.27      534.60      9.17 o 
   2  -5  17      540.72      581.84      9.84 o 
  -6  -4  17       68.82       73.74      4.86 o 
  -5  -4  17      532.43      571.68     11.63 o 
  -4  -4  17      830.95      848.30     15.09 o 
  -3  -4  17      456.97      459.28      8.10 o 
  -2  -4  17      338.23      348.03      6.86 o 
  -1  -4  17       19.41       17.36      1.78 o 
   0  -4  17      370.22      356.84      7.02 o 
   1  -4  17      542.37      557.75      9.42 o 
   2  -4  17     1435.16     1485.12     19.23 o 
  -6  -3  17      428.56      453.79     17.61 o 
  -5  -3  17      355.54      378.67     10.88 o 
  -4  -3  17      557.46      536.26     13.44 o 
  -3  -3  17      363.18      360.10     10.09 o 
  -2  -3  17       27.71       26.54      2.54 o 
  -1  -3  17      367.23      371.55      7.19 o 
   0  -3  17      807.36      845.97     12.45 o 
   1  -3  17     1119.89     1142.55     15.65 o 
   2  -3  17      307.91      316.21      6.68 o 
  -7  -2  17      358.14      387.36     16.39 o 
  -6  -2  17      883.38      884.27     27.38 o 
  -5  -2  17      879.27      831.98     17.97 o 
  -4  -2  17       54.36       51.51      4.01 o 
  -3  -2  17       24.91       25.29      3.06 o 
  -2  -2  17      477.71      472.62      9.94 o 
  -1  -2  17      570.65      584.43      9.63 o 
   0  -2  17      464.89      465.83      8.35 o 
   1  -2  17      598.91      574.81      9.61 o 
   2  -2  17       20.91       21.67      4.59 o 
  -7  -1  17     1209.87     1245.67     35.53 o 
  -6  -1  17      288.99      286.47     13.40 o 
  -5  -1  17       18.50       15.28      2.65 o 
  -4  -1  17       59.87       62.60      4.32 o 
  -3  -1  17      356.65      360.44     10.37 o 
  -2  -1  17      732.90      728.21     16.23 o 
  -1  -1  17     1140.52     1080.25     17.52 o 
   0  -1  17      256.21      254.07      5.84 o 
   1  -1  17       79.10       86.14      3.40 o 
  -7   0  17      858.29      856.13     27.26 o 
  -6   0  17        0.42        3.22      2.72 o 
  -5   0  17      163.65      165.60      9.82 o 
  -4   0  17     1037.22      993.11     44.26 o 
  -3   0  17      505.59      505.60     12.79 o 
  -2   0  17     1010.08      967.33     42.35 o 
  -1   0  17      543.52      521.59     13.01 o 
   0   0  17      160.47      156.52      4.56 o 
  -7   1  17       69.30       55.94      6.47 o 
  -6   1  17       20.55       29.94      5.05 o 
  -5   1  17      499.77      473.85     22.48 o 
  -4   1  17      555.21      516.31     13.06 o 
  -3   1  17      653.75      609.93     14.46 o 
  -2   1  17      264.06      281.62      9.06 o 
  -1   1  17        1.34        1.71      1.84 o 
   0   1  17      268.77      302.09     14.17 o 
  -6   2  17      157.11      160.81     10.03 o 
  -5   2  17      292.57      285.50     10.85 o 
  -4   2  17      675.62      652.77     17.65 o 
  -3   2  17      315.65      290.48     16.22 o 
  -2   2  17       24.61       18.91      4.08 o 
  -5   3  17      629.85      619.81     14.94 o 
  -4   3  17      144.03      143.82      6.46 o 
  -3   3  17       41.64       37.46      4.25 o 
  -2  -6  18      231.00      227.27      5.48 o 
  -1  -6  18       59.65       51.46      3.21 o 
  -3  -5  18      148.11      146.20      4.27 o 
  -2  -5  18      467.35      454.74      8.29 o 
  -1  -5  18      377.14      413.37      7.91 o 
   0  -5  18      548.23      589.16      9.97 o 
  -4  -4  18      164.03      163.55      4.56 o 
  -3  -4  18      689.44      692.66     10.96 o 
  -2  -4  18     1276.23     1288.89     17.25 o 
  -1  -4  18      349.24      374.71      7.40 o 
   0  -4  18      183.00      194.69      5.12 o 
  -5  -3  18      128.77      137.39      6.51 o 
  -4  -3  18      612.75      651.11     13.32 o 
  -3  -3  18      531.34      556.69     11.44 o 
  -2  -3  18      682.22      668.29     10.75 o 
  -1  -3  18       91.09       84.60      3.91 o 
   0  -3  18       16.72       18.74      1.95 o 
  -5  -2  18      395.48      399.45     11.45 o 
  -4  -2  18      353.91      352.93     10.60 o 
  -3  -2  18      404.62      387.25     11.19 o 
  -2  -2  18       97.42       89.44      4.18 o 
  -1  -2  18        0.75        0.15      1.06 o 
   0  -2  18      361.81      361.31      7.35 o 
  -5  -1  18      289.46      335.08     12.54 o 
  -4  -1  18      571.34      542.96     13.76 o 
  -3  -1  18       30.72       24.15      4.46 o 
  -2  -1  18      151.24      148.30      5.66 o 
  -1  -1  18      608.66      628.78     12.25 o 
  -5   0  18      294.06      302.10     10.18 o 
  -4   0  18       20.69       21.21      3.06 o 
  -3   0  18      109.46      116.63      6.87 o 
  -2   0  18     1073.73     1096.20     22.28 o 
  -5   1  18       83.23       79.54      5.01 o 
  -4   1  18      391.07      429.59     11.94 o 
  -3   1  18      462.69      461.37     12.47 o 
                                                 
